# Supplementary material for: 4,4′-Dichloro-2,2′-[2,2-dimethyl­propane-1,3-diylbis(nitrilo­methyl­idyne)]diphenol
Source: Acta Crystallogr Sect E Struct Rep Online. 2008 Dec 10;65(Pt 1):o68–9. doi: 10.1107/S1600536808038014 (PMC2967979; doi:10.1107/S1600536808038014)
Supplement: Supplementary file 2 [file e-65-00o68-Isup2.hkl]

# 
# h,k,l, Fc-squared, Fo-squared, sigma(Fo-squared) and status flag 
# 
data_I
_shelx_title ' 5cldm_0m in C2/c (100K)' 
_shelx_refln_list_code          4 
_shelx_F_calc_maximum      805.29 
_exptl_crystal_F_000      3168.00 
_reflns_d_resolution_high  0.7696 
 
loop_ 
 _symmetry_equiv_pos_as_xyz 
 'x, y, z' 
 '-x, y, -z+1/2' 
 'x+1/2, y+1/2, z' 
 '-x+1/2, y+1/2, -z+1/2' 
 '-x, -y, -z' 
 'x, -y, z-1/2' 
 '-x+1/2, -y+1/2, -z' 
 'x+1/2, -y+1/2, z-1/2' 
 
_cell_length_a    31.6843 
_cell_length_b     6.2236 
_cell_length_c    37.9015 
_cell_angle_alpha  90.000 
_cell_angle_beta   99.779 
_cell_angle_gamma  90.000 
 
_shelx_F_squared_multiplier     1.000 
 
loop_ 
 _refln_index_h 
 _refln_index_k 
 _refln_index_l 
 _refln_F_squared_calc 
 _refln_F_squared_meas 
 _refln_F_squared_sigma 
 _refln_observed_status 
   2   0   0      174.03       12.49     10.65 o 
   4   0   0     5218.35     4607.55    102.94 o 
   6   0   0     2060.80     2207.17     95.45 o 
   8   0   0   374356.63   382257.59   2767.37 o 
  10   0   0      711.05      803.62    121.11 o 
  12   0   0    32170.69    31489.36    437.75 o 
  14   0   0     9582.19     8582.74    287.82 o 
  16   0   0     2269.54     2945.96    196.44 o 
  18   0   0    10926.49     9983.67    312.71 o 
  20   0   0    18831.63    19208.78    438.67 o 
  22   0   0     3201.71     2829.51    239.11 o 
  24   0   0     3129.91     3009.20    259.61 o 
  26   0   0     6980.04     6934.49    354.23 o 
  28   0   0     7872.21     7209.02    354.64 o 
  30   0   0       85.65      246.19    184.73 o 
  32   0   0     3352.37     4064.31    325.06 o 
  34   0   0     5469.68     5616.20    366.15 o 
  36   0   0      452.42      542.64    243.60 o 
  38   0   0      395.35      642.37    202.02 o 
  40   0   0       19.38      637.09    200.98 o 
   1   1   0      213.51      179.88     45.33 o 
   3   1   0    22555.89    23426.10    347.93 o 
   5   1   0     7235.22     7693.16    205.19 o 
   7   1   0    38918.32    40573.28    233.31 o 
   9   1   0    36890.94    36725.85    240.60 o 
  11   1   0     2371.95     2579.49     87.41 o 
  13   1   0     1573.63     1806.96     91.67 o 
  15   1   0    12577.46    11839.49    188.89 o 
  17   1   0     4109.97     4002.46    150.81 o 
  19   1   0        4.52      -20.81     84.54 o 
  21   1   0      391.79      237.80    103.52 o 
  23   1   0    24616.41    22603.39    349.39 o 
  25   1   0     1984.40     2127.97    165.06 o 
  27   1   0      890.87     1036.31    146.58 o 
  29   1   0        2.68       72.83    117.60 o 
  31   1   0     1060.10     1342.07    158.51 o 
  33   1   0     9483.31     8862.04    280.52 o 
  35   1   0       89.56      462.06    140.63 o 
  37   1   0      237.10      927.97    158.76 o 
  39   1   0      791.48      991.08    181.25 o 
   0   2   0     6189.77     7181.94    203.13 o 
   2   2   0     1627.08     1882.48     91.45 o 
   4   2   0     9981.50    10744.37    197.15 o 
   6   2   0      672.27      814.19    126.86 o 
   8   2   0     3404.13     3782.70    303.39 o 
  10   2   0    63872.97    67031.54    516.96 o 
  12   2   0    49948.42    51841.33    507.34 o 
  14   2   0     2572.45     2758.23    159.31 o 
  16   2   0     2022.92     2189.10    161.40 o 
  18   2   0      695.29      648.74     92.23 o 
  20   2   0     3281.06     3524.88    154.26 o 
  22   2   0     9216.50     8809.59    260.00 o 
  24   2   0     4038.21     4082.54    274.12 o 
  26   2   0     2846.07     2485.18    194.57 o 
  28   2   0     8726.95     7746.37    285.45 o 
  30   2   0      890.81     1080.39    170.91 o 
  32   2   0      104.98      342.47    145.92 o 
  34   2   0     1280.81     1855.49    196.09 o 
  36   2   0      755.90     1287.49    197.03 o 
  38   2   0      178.44      521.12    276.68 o 
   1   3   0    16631.48    15980.53    285.44 o 
   3   3   0      965.61     1366.12    118.84 o 
   5   3   0     2070.60     2173.33    146.17 o 
   7   3   0    17814.66    19774.34    392.48 o 
   9   3   0     2973.46     3318.10    310.74 o 
  11   3   0     1528.40     1496.06    277.97 o 
  13   3   0     3203.76     3264.18    176.35 o 
  15   3   0     9660.79     8925.11    240.50 o 
  17   3   0    12535.92    12910.10    439.23 o 
  19   3   0    11097.51    10335.79    581.36 o 
  21   3   0     2884.95     3294.71    525.28 o 
  23   3   0      194.19       71.83    181.46 o 
  25   3   0     1238.19      654.51    247.98 o 
  27   3   0     1436.67     1289.23    380.68 o 
  29   3   0    11211.15    11197.53    561.91 o 
  31   3   0      389.06      507.67    320.86 o 
  33   3   0    14926.06    16501.48    708.08 o 
  35   3   0       31.69     1084.76    292.51 o 
  37   3   0      117.07     1354.00    384.72 o 
   0   4   0    37185.12    41237.58    741.03 o 
   2   4   0       57.02        0.95     69.45 o 
   4   4   0      621.08      618.98    100.77 o 
   6   4   0     2839.95     3255.07    193.83 o 
   8   4   0      836.70     1162.62    164.13 o 
  10   4   0     1159.62     1549.95    231.07 o 
  12   4   0      595.19      728.01    237.88 o 
  14   4   0     3044.03     3394.07    283.60 o 
  16   4   0     2945.87     2738.29    334.69 o 
  18   4   0     6790.28     6660.17    580.93 o 
  20   4   0      103.25      194.56    292.69 o 
  22   4   0      709.45      918.68    341.85 o 
  24   4   0     4607.71     4943.15    582.69 o 
  26   4   0     4639.06     4921.65   1067.48 o 
  28   4   0       44.78     -510.83    750.18 o 
  30   4   0     4760.54     5955.50   1611.14 o 
  32   4   0     3020.86     3623.45   1140.66 o 
  34   4   0       50.81     1402.55   1294.18 o 
   1   5   0      700.34      845.79    124.77 o 
   3   5   0      744.85      683.80    119.74 o 
   5   5   0     5697.27     5864.78    279.37 o 
   7   5   0      236.42      -17.73    149.20 o 
   9   5   0     4917.09     5248.47    293.01 o 
  11   5   0     1998.09     1779.05    242.92 o 
  13   5   0     4792.08     4822.13    345.03 o 
  15   5   0      446.07      587.25    264.62 o 
  17   5   0     2553.41     2689.41    371.30 o 
  19   5   0      157.06     -235.54    201.71 o 
  21   5   0     5916.54     5653.23    515.94 o 
  23   5   0     5932.10     6410.91    553.28 o 
  25   5   0      290.62      169.13    210.30 o 
  27   5   0     2068.50     2198.97    408.69 o 
  29   5   0       30.14      528.81    374.63 o 
  31   5   0      538.53      413.40    381.19 o 
   0   6   0      896.58      992.46    201.61 o 
   2   6   0     1635.11     2038.89    172.25 o 
   4   6   0     5680.00     6624.44    326.71 o 
   6   6   0       23.16      -63.77    142.68 o 
   8   6   0      168.93       78.36    145.14 o 
  10   6   0      125.07      285.93    217.65 o 
  12   6   0     4501.47     4018.56    430.76 o 
  14   6   0    11539.83    11390.14    613.77 o 
  16   6   0      280.05      336.29    239.85 o 
  18   6   0     5315.19     5612.21    985.13 o 
  20   6   0     7735.97     7878.93    604.05 o 
  22   6   0      352.17      516.01    254.53 o 
  24   6   0       49.72      240.48    260.06 o 
  26   6   0       12.29       94.15    798.05 o 
   1   7   0     1025.19     1006.81    305.24 o 
   3   7   0     1601.86      806.00    292.68 o 
   5   7   0       41.98       22.83    187.86 o 
   7   7   0        2.04      254.91    226.33 o 
   9   7   0       37.32      288.05    219.41 o 
  11   7   0      480.35      909.17    263.82 o 
  13   7   0     2054.85     1739.87    346.12 o 
  15   7   0      374.40      497.11    244.71 o 
  17   7   0      338.38      402.57    278.17 o 
  19   7   0     2900.05     3201.44    467.93 o 
   0   8   0      177.88      303.63    359.70 o 
   2   8   0     2417.00     2317.83    441.73 o 
   4   8   0     3224.83     4512.90    665.38 o 
 -39   1   1     3011.30     2984.47    252.52 o 
 -37   1   1     3065.18     3365.67    237.86 o 
 -35   1   1      260.29      527.28    143.47 o 
 -33   1   1        4.52      176.51    126.93 o 
 -31   1   1     5382.55     5378.95    256.50 o 
 -29   1   1     3458.42     3753.10    214.54 o 
 -27   1   1       35.19       15.52    114.68 o 
 -25   1   1      178.44       68.45    125.87 o 
 -23   1   1      801.13      835.35    130.68 o 
 -21   1   1     3844.23     4088.73    175.79 o 
 -19   1   1      406.11      306.02     95.85 o 
 -17   1   1      337.33      613.86     92.63 o 
 -15   1   1     1860.95     1875.28    112.98 o 
 -13   1   1     5896.20     6411.87    135.76 o 
 -11   1   1      352.89      187.06     55.90 o 
  -9   1   1    26013.80    27222.49    195.29 o 
  -7   1   1     5860.90     5873.04     88.59 o 
  -5   1   1      978.40     1306.01    299.52 o 
  -3   1   1    26895.51    28564.81    408.40 o 
  -1   1   1     6889.58     6888.36    125.48 o 
   1   1   1     3125.00     2925.17     82.40 o 
   3   1   1     2900.85     2829.07    207.89 o 
   5   1   1    15306.47    16021.14    227.44 o 
   7   1   1     9391.26     9024.60    111.39 o 
   9   1   1     1230.99     1425.26     53.90 o 
  11   1   1     9926.32     9465.07    143.88 o 
  13   1   1    32131.06    36247.57    325.66 o 
  15   1   1    36592.81    37126.41    325.78 o 
  17   1   1      226.61      121.68     80.54 o 
  19   1   1      659.59      628.91    104.30 o 
  21   1   1    19248.01    18493.78    306.94 o 
  23   1   1     9227.01     8600.40    237.41 o 
  25   1   1     1796.21     1749.25    162.09 o 
  27   1   1    11989.25    11056.43    282.84 o 
  29   1   1     4921.44     4787.64    222.53 o 
  31   1   1     3016.04     3318.02    203.37 o 
  33   1   1      910.07     1163.22    158.18 o 
  35   1   1     3001.75     3394.46    233.95 o 
  37   1   1       44.32      475.57    181.84 o 
  39   1   1     1521.89     1908.22    217.55 o 
 -38   2   1      393.12     1136.59    412.68 o 
 -36   2   1       77.92      888.18    225.59 o 
 -34   2   1      558.38      849.64    167.90 o 
 -32   2   1     2140.04     2310.94    210.88 o 
 -30   2   1      615.60      685.08    156.97 o 
 -28   2   1     1573.65     1611.07    179.30 o 
 -26   2   1      241.74      328.82    133.69 o 
 -24   2   1      567.76      624.90    169.94 o 
 -22   2   1      965.82      962.74    140.04 o 
 -20   2   1     7904.52     7489.46    183.46 o 
 -18   2   1     1923.41     2349.31    132.37 o 
 -16   2   1     1808.21     2428.73    164.04 o 
 -14   2   1    11944.63    13616.41    283.94 o 
 -12   2   1      637.31      797.92    101.04 o 
 -10   2   1    17858.43    19430.27    250.98 o 
  -8   2   1    27188.32    28106.33    665.19 o 
  -6   2   1    22495.11    22249.92    484.93 o 
  -4   2   1       18.47      -68.30     71.64 o 
  -2   2   1       41.62      147.77     61.68 o 
   0   2   1    67944.54    70069.98    477.26 o 
   2   2   1    10405.31     9454.76    164.50 o 
   4   2   1     5615.52     5860.64    156.71 o 
   6   2   1    27358.99    28877.15    437.06 o 
   8   2   1      420.93      580.84    263.96 o 
  10   2   1     3832.98     3879.48    130.36 o 
  12   2   1    18966.91    18921.98    299.67 o 
  14   2   1    31601.08    33089.87    438.65 o 
  16   2   1       64.00       74.08     96.65 o 
  18   2   1       56.02       12.07    110.09 o 
  20   2   1     1566.04     1716.23    127.03 o 
  22   2   1      852.14      784.28    140.04 o 
  24   2   1     2057.57     2203.99    222.94 o 
  26   2   1     2156.76     1910.24    184.66 o 
  28   2   1       34.95     -126.12    120.86 o 
  30   2   1      880.22     1087.66    228.04 o 
  32   2   1     1097.89     1416.14    187.10 o 
  34   2   1     1644.72     1647.18    186.60 o 
  36   2   1      671.51     1061.74    256.84 o 
  38   2   1     2406.99     2634.07    331.75 o 
 -37   3   1      654.42      796.94    334.56 o 
 -35   3   1       73.64      833.50    272.85 o 
 -33   3   1      810.98     1423.96    283.13 o 
 -31   3   1     1187.76     1894.33    335.92 o 
 -29   3   1      312.06      560.00    238.41 o 
 -27   3   1     1424.59     1406.63    282.08 o 
 -25   3   1     1503.70     1398.05    276.48 o 
 -23   3   1     1229.25     1056.76    246.49 o 
 -21   3   1     9084.96     9060.63    439.17 o 
 -19   3   1     8345.39     7812.92    382.83 o 
 -17   3   1     1153.76     1420.04    248.93 o 
 -15   3   1      424.08      661.50    108.07 o 
 -13   3   1      637.91      615.03     94.12 o 
 -11   3   1     1694.16     1696.82    279.43 o 
  -9   3   1      133.10      -98.25    111.97 o 
  -7   3   1    14386.18    13724.85    297.05 o 
  -5   3   1    12296.46    13159.41    284.05 o 
  -3   3   1     5771.54     5890.42    180.15 o 
  -1   3   1     1055.60      538.07     91.73 o 
   1   3   1      128.62      117.33     71.97 o 
   3   3   1    14212.63    16253.30    273.85 o 
   5   3   1      584.64      317.92     90.03 o 
   7   3   1     1353.88     2041.74    173.06 o 
   9   3   1     4921.41     5266.13    268.63 o 
  11   3   1     2625.71     3098.85    880.45 o 
  13   3   1       48.70      100.77     69.18 o 
  15   3   1      726.00      796.89    110.93 o 
  17   3   1      750.46      628.78    191.25 o 
  19   3   1        1.38     -176.40    148.79 o 
  21   3   1     2243.76     2218.79    280.86 o 
  23   3   1      819.86      749.50    241.57 o 
  25   3   1     3391.28     3578.16    360.62 o 
  27   3   1       84.49      -29.12    193.66 o 
  29   3   1     2707.60     3448.02    391.43 o 
  31   3   1     1507.08     1967.50    346.57 o 
  33   3   1     1470.69     2299.82    362.82 o 
  35   3   1      558.30     1528.58    417.19 o 
  37   3   1     2892.28     2560.25    471.29 o 
 -34   4   1        3.63     1695.10    806.26 o 
 -32   4   1        0.93     -160.02    819.25 o 
 -30   4   1      134.90      777.35    598.02 o 
 -28   4   1     3110.79     2894.72    964.22 o 
 -26   4   1       41.42     -158.65    796.68 o 
 -24   4   1      563.24      904.05    777.53 o 
 -22   4   1      277.56      328.95    412.36 o 
 -20   4   1      528.80      590.09    308.17 o 
 -18   4   1     1940.09     2221.88    404.21 o 
 -16   4   1       23.87     -106.25    356.92 o 
 -14   4   1     3678.06     4154.87    358.46 o 
 -12   4   1     7405.43     6750.85    341.78 o 
 -10   4   1     1886.34     2087.78    218.97 o 
  -8   4   1     1192.60     1813.10    164.33 o 
  -6   4   1      299.59      332.74    102.32 o 
  -4   4   1      213.37      102.65     78.37 o 
  -2   4   1     5169.72     5275.48    194.86 o 
   0   4   1     1017.73      972.99    112.46 o 
   2   4   1     2338.95     1851.50    136.86 o 
   4   4   1     3148.99     2945.46    160.54 o 
   6   4   1       49.87       32.07     93.92 o 
   8   4   1     1338.88     1205.60    246.73 o 
  10   4   1     5025.34     5253.85    310.03 o 
  12   4   1       92.92       81.92    123.47 o 
  14   4   1     8443.36     8286.50    388.68 o 
  16   4   1       21.98       55.11    209.93 o 
  18   4   1       56.08     -149.53    293.46 o 
  20   4   1     1312.10     1258.31    383.62 o 
  22   4   1     1736.13     1661.53    420.13 o 
  24   4   1        7.25     -204.77    449.63 o 
  26   4   1     2519.94     2755.04    504.70 o 
  28   4   1      202.73     1024.40    861.65 o 
  30   4   1     7144.07     7178.94   1026.45 o 
  32   4   1       23.73     2076.98    417.83 o 
  34   4   1     3849.89     7438.65   1876.82 o 
 -31   5   1      149.57      268.46    355.22 o 
 -29   5   1      291.26      254.24    592.55 o 
 -27   5   1      346.70      904.48    398.31 o 
 -25   5   1     3799.12     3645.38    700.60 o 
 -23   5   1     2426.58     2230.38    426.41 o 
 -21   5   1        1.63       -9.26    247.17 o 
 -19   5   1     1256.17      591.61    260.52 o 
 -17   5   1      156.02      312.76    183.45 o 
 -15   5   1    10040.49     8883.22    538.83 o 
 -13   5   1       29.74      103.72    183.76 o 
 -11   5   1       11.48     -112.19    112.61 o 
  -9   5   1        4.10       18.66    131.42 o 
  -7   5   1      489.80      388.71    127.18 o 
  -5   5   1     4761.72     5038.40    254.63 o 
  -3   5   1     2254.18     2590.40    176.75 o 
  -1   5   1      411.21      220.49    105.32 o 
   1   5   1     2000.57     2028.60    161.79 o 
   3   5   1     3154.78     2989.95    185.17 o 
   5   5   1      268.58      148.85    102.37 o 
   7   5   1     4183.71     4299.60    270.03 o 
   9   5   1     5001.18     4679.46    325.43 o 
  11   5   1     2459.06     2508.81    271.67 o 
  13   5   1     2556.94     2380.08    275.36 o 
  15   5   1     2413.49     2160.02    273.83 o 
  17   5   1     2093.82     1175.28    426.23 o 
  19   5   1        1.14       57.45    222.92 o 
  21   5   1     5081.81     4847.56    488.40 o 
  23   5   1        0.32      -22.66    200.92 o 
  25   5   1       16.41      316.20    321.02 o 
  27   5   1     3359.47     3364.82    472.77 o 
  29   5   1        0.22       15.15    535.45 o 
  31   5   1        8.27      344.86    378.56 o 
 -26   6   1     2624.35     2535.38    654.44 o 
 -24   6   1      368.48      681.17    295.02 o 
 -22   6   1      594.90      801.72    317.74 o 
 -20   6   1     1130.39     1025.85    299.61 o 
 -18   6   1       34.68      384.20    224.65 o 
 -16   6   1      207.33      411.46    236.45 o 
 -14   6   1     3052.40     2688.79    388.19 o 
 -12   6   1      191.14       40.03    218.16 o 
 -10   6   1        3.71       30.28    294.28 o 
  -8   6   1      663.91      759.28    256.14 o 
  -6   6   1       31.61       25.13    126.77 o 
  -4   6   1     1262.62     1424.57    179.80 o 
  -2   6   1     1243.53     1430.36    153.62 o 
   0   6   1       79.46      113.19     98.08 o 
   2   6   1     3719.91     3308.46    203.74 o 
   4   6   1     3100.90     3137.51    262.55 o 
   6   6   1      817.36      518.91    170.43 o 
   8   6   1     3718.55     3678.91    321.81 o 
  10   6   1     1087.11     1121.97    277.85 o 
  12   6   1     6467.81     6772.35    515.91 o 
  14   6   1      125.45      200.76    213.32 o 
  16   6   1      761.17      554.41    244.34 o 
  18   6   1     4409.31     4569.51    481.50 o 
  20   6   1      126.54      194.59    237.42 o 
  22   6   1      913.57      888.22    468.42 o 
  24   6   1      416.09      507.52    341.74 o 
  26   6   1      216.27      187.99    378.19 o 
 -19   7   1     2016.04     3052.90    463.11 o 
 -17   7   1      206.49       98.73    245.50 o 
 -15   7   1      778.59      701.24    285.39 o 
 -13   7   1     1282.23      904.26    342.79 o 
 -11   7   1      895.75      609.09    259.37 o 
  -9   7   1     1107.30     1004.18    412.24 o 
  -7   7   1      489.53      292.38    228.17 o 
  -5   7   1       12.77       97.46    195.14 o 
  -3   7   1      964.98      492.98    261.30 o 
  -1   7   1     1189.52      739.00    283.49 o 
   1   7   1     1556.53     1591.97    537.85 o 
   3   7   1      161.24       82.34    223.62 o 
   5   7   1     4453.81     3885.53    476.48 o 
   7   7   1     4624.22     4902.50    389.07 o 
   9   7   1       67.53      370.44    239.89 o 
  11   7   1      809.62     1006.76    476.17 o 
  13   7   1     1418.23     1389.51    330.30 o 
  15   7   1     1476.61     1211.31    571.93 o 
  17   7   1     1559.77     2102.62    405.77 o 
  19   7   1       19.45      158.58    249.98 o 
  -6   8   1      221.24       77.03    222.79 o 
  -4   8   1      334.96      619.17    289.36 o 
  -2   8   1     1677.31     1336.88    360.62 o 
   0   8   1      185.05       73.17    556.65 o 
   2   8   1      450.51      268.18    242.10 o 
   4   8   1      502.88      466.11    274.14 o 
 -40   0   2     3317.45     3410.63    387.20 o 
 -38   0   2      319.23      848.62    222.19 o 
 -36   0   2     1726.26     1992.42    271.35 o 
 -34   0   2        0.79      223.41    188.10 o 
 -32   0   2      425.74      719.94    209.25 o 
 -30   0   2     2069.88     2207.53    261.36 o 
 -28   0   2     8532.65     7932.66    371.06 o 
 -26   0   2     2280.55     2208.73    254.35 o 
 -24   0   2     5974.19     6056.71    316.52 o 
 -22   0   2     1367.78     1535.12    197.31 o 
 -20   0   2    12068.92    10936.12    343.72 o 
 -18   0   2    10666.97     9998.07    307.17 o 
 -16   0   2    18565.63    17320.41    387.42 o 
 -14   0   2    30682.36    29659.13    521.43 o 
 -12   0   2    11608.76    12294.03    344.97 o 
 -10   0   2     7974.17     7908.76    224.92 o 
  -8   0   2   622761.13   618798.75  12119.87 o 
  -6   0   2     8852.49     9047.26    164.68 o 
  -4   0   2    80185.10    80945.02    699.42 o 
  -2   0   2      286.75        5.84     10.43 o 
   2   0   2      230.66      -19.22      9.61 o 
   4   0   2      562.57      600.61     59.99 o 
   6   0   2     1577.66     1695.48     96.47 o 
   8   0   2    36430.66    35757.73    528.21 o 
  10   0   2      188.99      246.65    112.97 o 
  12   0   2    78196.89    78989.89    743.12 o 
  14   0   2    10941.40    10182.06    391.17 o 
  16   0   2     4506.43     4206.58    289.30 o 
  18   0   2    21344.90    20352.70    433.48 o 
  20   0   2      775.61      649.31    189.51 o 
  22   0   2     1430.15     1496.83    204.15 o 
  24   0   2      753.11      433.51    183.31 o 
  26   0   2    82069.90    76618.00   1009.06 o 
  28   0   2      106.79      225.78    175.64 o 
  30   0   2     2612.11     2625.96    272.20 o 
  32   0   2     9648.96     8469.94    404.32 o 
  34   0   2     2309.53     2075.23    265.87 o 
  36   0   2     9601.49     9325.54    537.15 o 
  38   0   2      901.92     1198.11    235.93 o 
  40   0   2      385.39     1323.92    305.28 o 
 -39   1   2     2942.00     4015.84    276.07 o 
 -37   1   2     1191.13     1654.13    203.37 o 
 -35   1   2      139.67      546.27    143.91 o 
 -33   1   2     3410.68     3359.48    205.37 o 
 -31   1   2     2821.74     2608.80    186.66 o 
 -29   1   2     4304.14     4389.96    211.75 o 
 -27   1   2      128.78      203.45    121.76 o 
 -25   1   2     7091.17     6524.45    227.11 o 
 -23   1   2    12827.39    11778.95    291.30 o 
 -21   1   2     1506.98     1568.66    133.65 o 
 -19   1   2     1521.97     1682.24    124.73 o 
 -17   1   2     5301.28     5151.11    160.72 o 
 -15   1   2    84861.15    88500.08    530.09 o 
 -13   1   2     5068.98     5556.28    129.22 o 
 -11   1   2     7944.87     8027.46    125.26 o 
  -9   1   2    52088.04    53924.53    291.49 o 
  -7   1   2   103484.65   107448.42    844.28 o 
  -5   1   2   347580.66   359286.75   4429.29 o 
  -3   1   2    67231.63    69675.83    570.03 o 
  -1   1   2    57629.93    58603.65    626.05 o 
   1   1   2       15.86      -78.59     39.29 o 
   3   1   2    46828.14    49756.70    919.09 o 
   5   1   2    12099.51    12363.38    346.85 o 
   7   1   2      308.24      256.28     51.34 o 
   9   1   2    44271.81    44121.29    239.83 o 
  11   1   2      791.99     1126.44     69.41 o 
  13   1   2      573.82      735.31     79.31 o 
  15   1   2     8402.17     8844.67    169.62 o 
  17   1   2    15036.70    13916.10    239.23 o 
  19   1   2      352.60      339.17     96.47 o 
  21   1   2     3399.97     3618.10    173.86 o 
  23   1   2    10479.12    10023.89    253.88 o 
  25   1   2      121.66       39.84    114.42 o 
  27   1   2     1033.25     1019.91    146.81 o 
  29   1   2      876.35      803.58    143.37 o 
  31   1   2     3073.97     3249.82    203.74 o 
  33   1   2     1068.87     1156.09    159.63 o 
  35   1   2     6350.52     6346.29    294.67 o 
  37   1   2      284.31      598.02    148.72 o 
  39   1   2      778.28     1409.85    192.89 o 
 -38   2   2    12962.71    12961.32    576.08 o 
 -36   2   2      533.12      856.21    234.15 o 
 -34   2   2       24.94      555.34    150.06 o 
 -32   2   2      270.61      413.84    148.96 o 
 -30   2   2     5423.70     6303.40    275.53 o 
 -28   2   2     3786.41     3738.04    190.34 o 
 -26   2   2        0.74        1.67    102.35 o 
 -24   2   2    10706.89    10134.51    246.90 o 
 -22   2   2      553.28      440.23    104.14 o 
 -20   2   2      547.75      572.24    108.05 o 
 -18   2   2    11395.51    11834.13    243.30 o 
 -16   2   2     2947.44     3714.55    190.00 o 
 -14   2   2     7626.74     7431.78    266.39 o 
 -12   2   2     3371.99     3862.02    157.76 o 
 -10   2   2       41.28      -98.45     60.79 o 
  -8   2   2    13842.62    13172.23    467.15 o 
  -6   2   2    23900.65    23795.81    409.03 o 
  -4   2   2    20502.79    21436.37    297.06 o 
  -2   2   2    39438.41    42324.68    426.43 o 
   0   2   2    11494.57    11395.65    206.70 o 
   2   2   2   199838.70   206593.34    929.33 o 
   4   2   2    14990.60    16104.33    309.88 o 
   6   2   2        0.20      -14.16     97.28 o 
   8   2   2    21931.84    21675.14    622.94 o 
  10   2   2    27937.69    29805.61    321.57 o 
  12   2   2     1639.05     1687.65    138.95 o 
  14   2   2     3213.04     2830.66    193.64 o 
  16   2   2     3413.87     3430.35    295.10 o 
  18   2   2    16813.02    16384.41    207.98 o 
  20   2   2     3077.37     2773.04    171.51 o 
  22   2   2      765.89     1136.08    153.23 o 
  24   2   2     2574.39     2133.24    184.21 o 
  26   2   2    15973.13    15051.96    363.28 o 
  28   2   2     4653.23     4855.91    256.06 o 
  30   2   2     1405.25     1257.40    191.17 o 
  32   2   2     1187.49     1673.25    189.84 o 
  34   2   2     3550.90     4094.53    305.16 o 
  36   2   2     6314.18     6204.21    297.71 o 
  38   2   2      671.65      999.49    396.99 o 
 -37   3   2     2579.31     2859.31    511.67 o 
 -35   3   2     4717.64     5117.56    559.87 o 
 -33   3   2     8091.90     8862.11    991.24 o 
 -31   3   2      567.29      728.63    301.34 o 
 -29   3   2     1936.65     1734.93    345.74 o 
 -27   3   2     2079.74     2188.71    354.54 o 
 -25   3   2        1.06       57.34    183.63 o 
 -23   3   2       67.06      233.41    198.20 o 
 -21   3   2    13075.38    11786.00    483.41 o 
 -19   3   2      301.96      199.88    158.53 o 
 -17   3   2     5514.06     5357.75    245.23 o 
 -15   3   2    18307.15    18745.63    411.99 o 
 -13   3   2     5140.92     4937.45    226.13 o 
 -11   3   2     6597.39     7129.09    558.02 o 
  -9   3   2     4074.16     3402.96    256.80 o 
  -7   3   2    34921.62    35769.77    523.27 o 
  -5   3   2     6133.86     6721.47    216.17 o 
  -3   3   2    27948.75    27204.26    371.95 o 
  -1   3   2    23240.99    26853.28    368.35 o 
   1   3   2     6941.02     7374.66    192.87 o 
   3   3   2    47647.16    51465.42    486.09 o 
   5   3   2     3467.13     3851.76    192.58 o 
   7   3   2      277.29      327.67    104.71 o 
   9   3   2        4.57      137.76    103.44 o 
  11   3   2    27381.65    26809.07    878.40 o 
  13   3   2      846.41      929.25    136.14 o 
  15   3   2     1515.16     1655.12    137.17 o 
  17   3   2     5870.97     6067.14    337.60 o 
  19   3   2     5986.84     5751.88    352.85 o 
  21   3   2      705.34     1052.61    241.82 o 
  23   3   2      281.03     -131.74    189.44 o 
  25   3   2     1952.41     2608.75    332.12 o 
  27   3   2     4829.51     5211.10    470.13 o 
  29   3   2      319.22      531.50    253.33 o 
  31   3   2     1416.37     1735.51    459.88 o 
  33   3   2       35.18      898.66    255.06 o 
  35   3   2     3638.16     4726.85    467.26 o 
  37   3   2      278.64     1115.44    359.77 o 
 -34   4   2       75.27     1610.78    949.18 o 
 -32   4   2       19.07     1611.70    348.92 o 
 -30   4   2      112.32      976.69    529.64 o 
 -28   4   2      214.13      266.70    821.30 o 
 -26   4   2       23.13      118.99    837.03 o 
 -24   4   2      962.14      973.11    834.98 o 
 -22   4   2       59.39      376.12    747.44 o 
 -20   4   2     2262.27     1935.71    384.10 o 
 -18   4   2    21269.62    20787.03    864.42 o 
 -16   4   2     6194.50     6645.96    538.89 o 
 -14   4   2     1443.03     1545.43    310.78 o 
 -12   4   2    11989.64    11445.16    412.31 o 
 -10   4   2     3395.59     3526.64    261.67 o 
  -8   4   2    14024.40    14955.21    355.35 o 
  -6   4   2      140.09       40.24     85.76 o 
  -4   4   2      228.17      217.68    104.90 o 
  -2   4   2      705.54     1029.34    117.58 o 
   0   4   2     1041.33     1117.20    120.21 o 
   2   4   2     3660.20     3994.35    177.47 o 
   4   4   2     6530.42     6355.22    208.79 o 
   6   4   2    11525.46    11901.82    342.73 o 
   8   4   2     6619.19     6044.76    272.60 o 
  10   4   2     1159.73     1099.22    192.75 o 
  12   4   2     7549.93     7930.99    372.57 o 
  14   4   2     5274.57     5443.09    339.84 o 
  16   4   2     3478.71     3768.74    316.89 o 
  18   4   2      586.76      503.39    223.98 o 
  20   4   2     1011.53      879.91    348.93 o 
  22   4   2     1852.27     1815.95    509.47 o 
  24   4   2      494.15      414.19    417.83 o 
  26   4   2     1499.38     1269.62    396.26 o 
  28   4   2     2288.21     2176.00    904.05 o 
  30   4   2     1451.11     1723.40    382.18 o 
  32   4   2       11.38     1192.32    800.44 o 
  34   4   2        0.17     1289.52   1067.14 o 
 -31   5   2     2599.09     3017.13   1116.72 o 
 -29   5   2       74.28       56.08    909.52 o 
 -27   5   2     4147.53     4027.46    666.43 o 
 -25   5   2        7.35     -431.96    580.24 o 
 -23   5   2     5862.27     6463.71    727.49 o 
 -21   5   2       52.86      -75.80    225.15 o 
 -19   5   2      545.91      712.60    548.18 o 
 -17   5   2     5282.26     4458.03    433.71 o 
 -15   5   2     4750.49     5572.79    644.77 o 
 -13   5   2      193.93      266.41    180.26 o 
 -11   5   2        0.43      286.73    183.30 o 
  -9   5   2    22542.17    23161.27    518.91 o 
  -7   5   2     2587.42     2914.90    214.61 o 
  -5   5   2     6446.65     6595.52    248.38 o 
  -3   5   2      204.10       66.66     85.41 o 
  -1   5   2     1456.64     1599.20    145.69 o 
   1   5   2     2703.09     2568.63    174.09 o 
   3   5   2     2761.41     2853.27    180.17 o 
   5   5   2     9122.77     8795.87    337.34 o 
   7   5   2      552.06      652.51    149.68 o 
   9   5   2        1.80      -84.01    123.37 o 
  11   5   2      179.83      192.56    156.07 o 
  13   5   2       80.22      206.28    200.77 o 
  15   5   2     1477.44     1398.23    248.43 o 
  17   5   2     1448.35     1262.92    380.35 o 
  19   5   2     1807.75     1246.97    446.55 o 
  21   5   2     5159.08     4755.05    485.69 o 
  23   5   2     4964.76     4577.72    593.65 o 
  25   5   2      108.32      186.13    227.51 o 
  27   5   2     3231.35     3487.40    481.33 o 
  29   5   2      203.65      576.22    423.72 o 
  31   5   2      929.77      689.03    565.88 o 
 -26   6   2      296.30     1135.12    464.51 o 
 -24   6   2      769.95      746.08    428.43 o 
 -22   6   2     4413.86     4567.70    513.52 o 
 -20   6   2       12.46       37.38    195.89 o 
 -18   6   2      678.28      557.69    260.02 o 
 -16   6   2        0.60     -144.33    215.66 o 
 -14   6   2     1627.19     1587.27    401.36 o 
 -12   6   2       47.32      -43.39    353.23 o 
 -10   6   2      231.36      135.50    175.55 o 
  -8   6   2      354.08      176.16    146.75 o 
  -6   6   2     5898.82     6305.90    345.27 o 
  -4   6   2     7016.95     6811.33    306.95 o 
  -2   6   2      758.95      423.95    128.35 o 
   0   6   2     4072.82     4231.98    221.34 o 
   2   6   2        4.89      -41.30    109.59 o 
   4   6   2     1580.55     1461.21    207.56 o 
   6   6   2     1953.15     2428.78    247.91 o 
   8   6   2      430.53      569.52    176.50 o 
  10   6   2     1417.95     1423.40    290.88 o 
  12   6   2       91.22      576.64    321.69 o 
  14   6   2       48.14     -103.80    296.13 o 
  16   6   2     6934.63     7416.13    564.01 o 
  18   6   2     4032.40     3870.72    478.36 o 
  20   6   2      655.91      319.95    246.07 o 
  22   6   2      364.66      459.78    365.67 o 
  24   6   2      116.77      181.83    264.18 o 
  26   6   2     1863.40     1729.76    559.05 o 
 -19   7   2      372.43      565.47    286.83 o 
 -17   7   2     5045.11     4076.44    499.48 o 
 -15   7   2      554.90      752.31    285.30 o 
 -13   7   2       57.03      788.66    267.20 o 
 -11   7   2      728.89      508.07    239.09 o 
  -9   7   2      669.50      549.81    473.56 o 
  -7   7   2      186.94      267.76    208.34 o 
  -5   7   2      862.49      650.87    342.23 o 
  -3   7   2       27.38       77.40    182.23 o 
  -1   7   2     2599.46     1616.30    366.29 o 
   1   7   2      380.21      346.82    234.65 o 
   3   7   2        4.86      190.82    269.78 o 
   5   7   2        0.85       39.71    156.69 o 
   7   7   2     2102.83     2245.96    322.02 o 
   9   7   2     1558.79     1305.03    304.50 o 
  11   7   2     1644.21     1752.21    347.35 o 
  13   7   2      225.01      411.75    314.61 o 
  15   7   2     2552.29     2532.32    420.63 o 
  17   7   2     2345.66     1921.39    389.05 o 
  19   7   2      119.42      231.22    389.41 o 
  -4   8   2     1808.94     3009.90    522.80 o 
  -2   8   2       13.92      177.37    240.38 o 
   0   8   2      141.72      439.57    260.73 o 
   2   8   2       81.31      441.84    265.54 o 
   4   8   2      189.62      232.40    243.62 o 
 -39   1   3     1290.79     1834.79    212.78 o 
 -37   1   3     4177.28     4395.89    258.35 o 
 -35   1   3     2482.21     2406.97    210.01 o 
 -33   1   3       15.32      147.76    123.77 o 
 -31   1   3      628.37      540.56    135.82 o 
 -29   1   3     3330.02     3171.17    192.20 o 
 -27   1   3      816.80      675.63    137.10 o 
 -25   1   3     1517.75     1319.29    175.27 o 
 -23   1   3      168.59      213.54    112.98 o 
 -21   1   3     1245.46     1151.74    124.41 o 
 -19   1   3       92.61       25.18     84.17 o 
 -17   1   3    24676.51    23739.27    296.77 o 
 -15   1   3     2123.52     2014.19    103.21 o 
 -13   1   3       86.41      -23.43     60.66 o 
 -11   1   3    32612.30    32091.27    231.84 o 
  -9   1   3   211288.00   211818.45   1160.19 o 
  -7   1   3    47857.99    48661.63    301.08 o 
  -5   1   3     9867.14    10233.39    180.14 o 
  -3   1   3    26488.45    27177.25    481.44 o 
  -1   1   3    33059.82    34144.21    328.69 o 
   1   1   3     9232.04     9522.24    155.91 o 
   3   1   3   173501.30   174734.86   1086.70 o 
   5   1   3      378.18      499.74     53.60 o 
   7   1   3     4078.99     3961.03     96.60 o 
   9   1   3     2300.48     2601.27     71.46 o 
  11   1   3       27.41      -98.28     49.14 o 
  13   1   3    75102.32    77947.02    474.53 o 
  15   1   3    15539.76    15787.46    216.98 o 
  17   1   3     4885.02     4608.54    164.89 o 
  19   1   3       24.65      -71.36     86.55 o 
  21   1   3     2229.29     2398.34    154.58 o 
  23   1   3    18979.76    17598.59    321.71 o 
  25   1   3     1948.85     1759.87    161.53 o 
  27   1   3     1741.48     1863.27    165.09 o 
  29   1   3     7106.28     6743.90    249.47 o 
  31   1   3        9.72      193.52    121.14 o 
  33   1   3     1867.63     2131.29    187.96 o 
  35   1   3     1973.57     2523.16    217.46 o 
  37   1   3      642.36      676.83    175.91 o 
  39   1   3       39.49      651.83    151.27 o 
 -38   2   3     1773.12     2166.80    362.44 o 
 -36   2   3        0.33      621.01    181.11 o 
 -34   2   3      275.27      668.85    149.81 o 
 -32   2   3      243.28      339.07    119.84 o 
 -30   2   3      665.34      902.77    136.05 o 
 -28   2   3      306.36      161.09    107.35 o 
 -26   2   3      620.96      433.37    115.59 o 
 -24   2   3        2.82     -173.04     86.52 o 
 -22   2   3      565.91      536.03    102.74 o 
 -20   2   3      526.35      298.83    138.59 o 
 -18   2   3     1837.52     1860.50    124.70 o 
 -16   2   3    13329.17    14083.13    311.27 o 
 -14   2   3     9463.93    10501.79    252.90 o 
 -12   2   3    11253.15    12579.95    245.59 o 
 -10   2   3       88.68      204.49     74.74 o 
  -8   2   3    13168.15    15102.01    513.84 o 
  -6   2   3     2698.10     3524.80    258.60 o 
  -4   2   3     2426.78     2529.41    154.68 o 
  -2   2   3    24138.24    23485.28    382.62 o 
   0   2   3     9120.29     9222.11    176.81 o 
   2   2   3     7003.48     7451.17    146.16 o 
   4   2   3      142.16      307.43     73.76 o 
   6   2   3      989.69     1179.58    122.33 o 
   8   2   3     8441.80     8837.27    320.58 o 
  10   2   3    28892.82    31625.07    340.81 o 
  12   2   3    54005.67    55527.37    541.34 o 
  14   2   3       21.28       28.22    144.96 o 
  16   2   3       13.80       23.70     99.97 o 
  18   2   3     2571.21     2333.80    103.66 o 
  20   2   3        6.63      -43.07    101.79 o 
  22   2   3       36.88      -20.44    117.43 o 
  24   2   3      859.24      718.27    153.60 o 
  26   2   3     1330.96     1053.37    166.15 o 
  28   2   3      319.68      501.26    150.64 o 
  30   2   3      304.44      475.06    151.98 o 
  32   2   3    14060.39    13302.70    384.47 o 
  34   2   3        1.47      609.28    159.46 o 
  36   2   3     7830.19     9091.82    346.01 o 
  38   2   3       30.82      569.89    248.93 o 
 -37   3   3      211.41      579.62    643.16 o 
 -35   3   3      784.45     1365.72    589.15 o 
 -33   3   3       51.97      894.56    302.89 o 
 -31   3   3      200.57      643.27    339.95 o 
 -29   3   3     3797.77     3666.75    527.40 o 
 -27   3   3      466.49      477.52    234.56 o 
 -25   3   3      952.28      848.28    243.07 o 
 -23   3   3     2871.27     3272.29    322.10 o 
 -21   3   3       31.46      -40.04    161.89 o 
 -19   3   3     2736.90     2994.83    249.43 o 
 -17   3   3     2531.07     2725.53    197.71 o 
 -15   3   3     6968.68     7462.84    281.10 o 
 -13   3   3      443.16      500.02    183.69 o 
 -11   3   3     5025.02     4835.94    371.31 o 
  -9   3   3     6522.13     6173.77    332.93 o 
  -7   3   3     1294.29     1389.71    158.50 o 
  -5   3   3        0.51        6.83     86.90 o 
  -3   3   3    14861.60    13938.06    269.24 o 
  -1   3   3     6960.93     7282.06    189.97 o 
   1   3   3     1379.55     2109.21    121.61 o 
   3   3   3     2098.15     2301.25    125.61 o 
   5   3   3      102.38       24.37     84.24 o 
   7   3   3       92.85       34.07    106.79 o 
   9   3   3     1234.46     1217.85    169.34 o 
  11   3   3     1417.41     1628.56    193.18 o 
  13   3   3     5011.25     4964.83    161.82 o 
  15   3   3     2269.35     2530.82    186.21 o 
  17   3   3        2.12      -63.81    141.09 o 
  19   3   3     1018.67     1271.08    298.47 o 
  21   3   3      946.15      922.33    256.16 o 
  23   3   3        9.96     -283.24    177.22 o 
  25   3   3    11401.33    11460.98    534.05 o 
  27   3   3      763.69      917.57    278.63 o 
  29   3   3     5767.36     6812.08    501.74 o 
  31   3   3     3624.26     3825.08    431.17 o 
  33   3   3     3653.65     3808.85    558.14 o 
  35   3   3      207.68     1473.99    312.83 o 
  37   3   3      113.85     1045.99    510.15 o 
 -34   4   3        7.39      490.32    822.67 o 
 -32   4   3      111.24     1974.02    819.25 o 
 -30   4   3     1115.13     1657.87    470.14 o 
 -28   4   3      222.54      915.67    899.94 o 
 -26   4   3      221.05     -225.67    744.71 o 
 -24   4   3      503.76      843.18    858.91 o 
 -22   4   3       59.40     -320.72    715.30 o 
 -20   4   3     2124.80     2424.92    826.09 o 
 -18   4   3    13960.48    14381.99   1269.56 o 
 -16   4   3    10573.40    11749.08    648.20 o 
 -14   4   3     1793.87     1506.54    250.92 o 
 -12   4   3    31799.13    31665.06    757.07 o 
 -10   4   3    15971.30    16032.25    606.74 o 
  -8   4   3     4978.15     5069.20    232.38 o 
  -6   4   3     2025.81     1864.18    155.98 o 
  -4   4   3    14231.10    14266.46    299.35 o 
  -2   4   3       66.03      201.60    102.87 o 
   0   4   3        0.97       43.70     73.99 o 
   2   4   3     2711.37     3058.15    179.87 o 
   4   4   3     1379.26     1722.47    143.21 o 
   6   4   3     2488.49     2738.91    208.26 o 
   8   4   3     4043.66     4479.66    247.16 o 
  10   4   3        0.78      114.22    125.23 o 
  12   4   3       24.00      102.00    131.35 o 
  14   4   3     6139.30     5695.76    352.86 o 
  16   4   3        0.03     -118.25    132.69 o 
  18   4   3      527.01      724.83    188.13 o 
  20   4   3     1340.67     1195.37    284.79 o 
  22   4   3     5649.85     5746.77    850.71 o 
  24   4   3      242.83      549.99    342.14 o 
  26   4   3     7691.42     7116.73    712.10 o 
  28   4   3       82.97      521.76    342.60 o 
  30   4   3       15.78     1216.69    326.55 o 
  32   4   3       40.46     2062.24    560.07 o 
  34   4   3       13.36      326.19    778.22 o 
 -31   5   3       61.41     -455.44    772.06 o 
 -29   5   3      269.85      305.68    863.01 o 
 -27   5   3     1629.47     1646.70    910.88 o 
 -25   5   3      497.43      509.91    347.65 o 
 -23   5   3     3524.91     3547.16    593.57 o 
 -21   5   3      379.67       60.10    403.81 o 
 -19   5   3      965.69      995.96    389.52 o 
 -17   5   3     7235.65     6835.91    499.61 o 
 -15   5   3      287.74      206.92    187.10 o 
 -13   5   3      425.52      358.25    205.00 o 
 -11   5   3      438.09      506.85    210.97 o 
  -9   5   3      211.52      436.84    136.56 o 
  -7   5   3      885.66      951.47    151.14 o 
  -5   5   3      843.34      886.18    126.07 o 
  -3   5   3      136.43      -45.01     79.99 o 
  -1   5   3     5792.34     5850.70    225.62 o 
   1   5   3     3424.32     3501.52    189.85 o 
   3   5   3      290.66      213.18    144.60 o 
   5   5   3      846.50      649.22    149.74 o 
   7   5   3       86.88      163.37    118.15 o 
   9   5   3     5540.68     5221.04    353.52 o 
  11   5   3     2388.79     2046.15    257.87 o 
  13   5   3     4370.37     4646.19    352.57 o 
  15   5   3     1616.92     1825.38    347.24 o 
  17   5   3      659.98      804.68    212.89 o 
  19   5   3     4364.50     4062.05    369.81 o 
  21   5   3      118.12      279.64    217.77 o 
  23   5   3     2121.33     1759.49    349.39 o 
  25   5   3      311.88      170.57    233.50 o 
  27   5   3      928.01      730.42    291.28 o 
  29   5   3     6316.14     6583.44    796.10 o 
  31   5   3     2520.69     1730.84   1114.33 o 
 -26   6   3      654.57      524.92    877.38 o 
 -24   6   3      274.21        0.59    250.52 o 
 -22   6   3      674.19      482.91    716.17 o 
 -20   6   3      249.55      268.25    207.27 o 
 -18   6   3      136.58      179.43    218.36 o 
 -16   6   3       76.06      159.11    207.97 o 
 -14   6   3     1903.56     1990.19    661.55 o 
 -12   6   3      465.37      321.02    222.34 o 
 -10   6   3       97.03     -113.18    151.98 o 
  -8   6   3      382.30      451.06    160.06 o 
  -6   6   3      665.24      546.80    158.89 o 
  -4   6   3     1900.18     2018.21    197.74 o 
  -2   6   3     1419.01     1215.98    171.40 o 
   0   6   3     4294.36     3939.07    214.74 o 
   2   6   3     4463.69     4317.63    291.32 o 
   4   6   3     8964.04     8397.13    376.84 o 
   6   6   3      164.44      191.37    134.31 o 
   8   6   3     4290.52     4584.62    316.00 o 
  10   6   3     1512.36     1513.90    304.49 o 
  12   6   3     2435.25     2571.36    439.41 o 
  14   6   3     1102.91     1207.94    294.17 o 
  16   6   3    14470.77    12989.44    668.90 o 
  18   6   3       36.86      342.35    344.19 o 
  20   6   3      380.37      390.02    248.72 o 
  22   6   3     3066.33     2889.64    540.68 o 
  24   6   3      570.86     1268.27    780.95 o 
  26   6   3       47.53       91.33    733.08 o 
 -19   7   3      221.32      164.08    244.36 o 
 -17   7   3     1532.05     1018.90    332.79 o 
 -15   7   3       23.58     -156.61    351.87 o 
 -13   7   3      468.16      192.99    209.04 o 
 -11   7   3      970.56     1418.09    416.80 o 
  -9   7   3      353.26      725.98    481.43 o 
  -7   7   3     3166.92     3128.42    407.39 o 
  -5   7   3     3540.51     3317.16    365.45 o 
  -3   7   3      983.44      879.69    337.08 o 
  -1   7   3       28.11      409.61    189.20 o 
   1   7   3     3596.83     3370.38    457.85 o 
   3   7   3       92.53       74.86    153.37 o 
   5   7   3       12.95       55.26    189.52 o 
   7   7   3    12841.35    12411.83    584.84 o 
   9   7   3     2975.55     2766.66    426.70 o 
  11   7   3     3027.70     3312.85    428.37 o 
  13   7   3      491.87      177.07    226.70 o 
  15   7   3      538.03      -61.69    232.07 o 
  17   7   3      159.08      383.33    254.58 o 
  19   7   3     1025.92     1340.87    512.50 o 
  -4   8   3       14.46      -82.38    232.34 o 
  -2   8   3      369.37      943.62    321.26 o 
   0   8   3      409.86      473.06    306.02 o 
   2   8   3        5.02      145.55    238.66 o 
   4   8   3     1388.56     1172.80    512.89 o 
 -40   0   4     6134.99     6157.22    438.25 o 
 -38   0   4     2080.92     2215.23    281.51 o 
 -36   0   4     4482.44     4805.16    352.56 o 
 -34   0   4      202.85      495.90    193.29 o 
 -32   0   4     1788.87     1797.31    259.99 o 
 -30   0   4     7591.42     7893.36    376.38 o 
 -28   0   4      293.22       -6.10    195.34 o 
 -26   0   4    17516.60    16792.14    478.66 o 
 -24   0   4       80.50      -50.52    149.35 o 
 -22   0   4    20152.67    18554.16    453.18 o 
 -20   0   4     5790.57     5979.41    267.65 o 
 -18   0   4      950.54     1054.05    156.74 o 
 -16   0   4    12207.64    12786.69    327.43 o 
 -14   0   4     6156.95     6119.26    231.29 o 
 -12   0   4    47508.15    47123.78    643.26 o 
 -10   0   4    37004.01    37951.91    441.98 o 
  -8   0   4   126522.22   130095.87    931.00 o 
  -6   0   4     3572.19     3300.11    124.84 o 
  -4   0   4     1519.73     1569.57     79.36 o 
   2   0   4     1845.92     1843.55     73.46 o 
   4   0   4    40201.68    39957.25    323.04 o 
   6   0   4    21807.56    20837.25    259.89 o 
   8   0   4     6362.14     5428.64    198.54 o 
  10   0   4     4294.21     3919.04    191.70 o 
  12   0   4    42387.88    38366.51    504.60 o 
  14   0   4     9379.71    10040.11    312.64 o 
  16   0   4       27.09      -26.70    137.01 o 
  18   0   4    17976.37    18423.90    417.42 o 
  20   0   4    23674.38    22789.75    587.59 o 
  22   0   4        0.98      103.72    158.36 o 
  24   0   4    35252.83    33520.74    820.73 o 
  26   0   4    75232.02    67469.11   1074.99 o 
  28   0   4    26922.31    24802.09    803.85 o 
  30   0   4      622.14      651.00    201.94 o 
  32   0   4     5605.75     5758.12    364.41 o 
  34   0   4      356.31      292.68    189.69 o 
  36   0   4     1260.94     1715.31    262.22 o 
  38   0   4     1421.68     1470.47    330.56 o 
 -39   1   4     1732.64     2451.73    231.58 o 
 -37   1   4       16.07      476.14    142.41 o 
 -35   1   4     1318.79     1462.00    184.47 o 
 -33   1   4      726.91      661.73    157.20 o 
 -31   1   4    14909.35    13854.08    320.52 o 
 -29   1   4     2545.03     2383.75    173.10 o 
 -27   1   4     7061.32     6422.71    234.44 o 
 -25   1   4        0.01      -71.83    112.51 o 
 -23   1   4      904.29      778.81    123.54 o 
 -21   1   4     2851.12     2754.32    152.70 o 
 -19   1   4     1000.77      943.11    108.73 o 
 -17   1   4    40854.87    41402.52    390.57 o 
 -15   1   4     8765.56     9862.53    189.29 o 
 -13   1   4    38448.75    37330.46    307.75 o 
 -11   1   4     4584.53     4030.33     97.32 o 
  -9   1   4    62383.96    63441.96    327.34 o 
  -7   1   4     6422.84     6348.00    114.61 o 
  -5   1   4    22234.25    22852.05    225.35 o 
  -3   1   4    13461.71    13551.85    351.90 o 
  -1   1   4     5702.25     6027.43    162.25 o 
   1   1   4     1481.53     1697.32     94.16 o 
   3   1   4   134994.86   136993.20    900.91 o 
   5   1   4    22781.20    23543.31    161.31 o 
   7   1   4    26062.79    25904.73    213.33 o 
   9   1   4     2063.78     2055.03     68.81 o 
  11   1   4    30775.95    30283.43    235.22 o 
  13   1   4     7268.91     7322.91    149.30 o 
  15   1   4      371.61      380.19     75.70 o 
  17   1   4     4694.90     4410.88    161.40 o 
  19   1   4     1435.16     1418.66    127.64 o 
  21   1   4     8551.97     7981.50    224.50 o 
  23   1   4     5996.81     5786.88    216.48 o 
  25   1   4      142.42      -18.83    116.61 o 
  27   1   4      322.19      358.53    127.78 o 
  29   1   4     1308.76     1253.45    156.63 o 
  31   1   4     2138.43     2039.99    180.51 o 
  33   1   4       35.32      297.77    129.68 o 
  35   1   4      424.55      940.29    160.46 o 
  37   1   4      361.49      693.56    154.14 o 
  39   1   4       31.88      855.74    188.54 o 
 -38   2   4      283.04      916.42    501.14 o 
 -36   2   4      202.34      865.69    191.58 o 
 -34   2   4      608.18      872.35    191.26 o 
 -32   2   4      210.05      343.78    174.76 o 
 -30   2   4     4396.97     4673.76    224.08 o 
 -28   2   4      982.03     1020.77    135.23 o 
 -26   2   4     7375.81     6816.57    221.25 o 
 -24   2   4     8052.79     7251.82    214.78 o 
 -22   2   4       76.96        8.76    143.83 o 
 -20   2   4    15437.61    15144.26    302.39 o 
 -18   2   4     1100.80     1123.49     92.93 o 
 -16   2   4    27292.17    25634.97    411.25 o 
 -14   2   4     3363.40     3211.79    164.23 o 
 -12   2   4    89804.88    97022.00    736.01 o 
 -10   2   4     3312.24     3693.38    148.78 o 
  -8   2   4        7.08      -34.43     70.45 o 
  -6   2   4       94.72      121.28    143.61 o 
  -4   2   4      453.38      563.68    122.08 o 
  -2   2   4    21453.56    21307.04    355.94 o 
   0   2   4        3.07       20.17     58.65 o 
   2   2   4    63362.21    65834.13    442.43 o 
   4   2   4    11481.08    11712.33    206.41 o 
   6   2   4    74316.63    72870.95    619.31 o 
   8   2   4      326.94      398.58    126.65 o 
  10   2   4     4531.18     4223.60    140.57 o 
  12   2   4     2394.37     2449.78    143.77 o 
  14   2   4    17657.80    19379.58    346.83 o 
  16   2   4     1456.02     1396.26    124.33 o 
  18   2   4      252.49      116.90     85.42 o 
  20   2   4     1773.60     1339.61    146.71 o 
  22   2   4     4211.70     4758.09    227.35 o 
  24   2   4      806.83      965.71    158.75 o 
  26   2   4      813.63      394.62    147.06 o 
  28   2   4     9146.08     7477.65    293.71 o 
  30   2   4     1055.20     1419.82    185.84 o 
  32   2   4     4957.52     5421.36    288.54 o 
  34   2   4     7520.08     7582.52    353.90 o 
  36   2   4        4.41      337.34    160.17 o 
  38   2   4     5919.34     7060.34    496.21 o 
 -37   3   4      458.01      414.97    304.49 o 
 -35   3   4     3702.99     4220.95    439.98 o 
 -33   3   4      287.23      776.71    241.86 o 
 -31   3   4      795.37     1427.70    294.63 o 
 -29   3   4      731.27      788.62    256.05 o 
 -27   3   4      226.37      174.38    202.14 o 
 -25   3   4        3.70       20.49    184.46 o 
 -23   3   4      127.75       12.64    301.17 o 
 -21   3   4    14850.79    13863.25    506.28 o 
 -19   3   4       47.75      208.41    255.84 o 
 -17   3   4     3753.23     3789.24    222.28 o 
 -15   3   4       45.34      229.37     97.00 o 
 -13   3   4     7384.94     7215.97    214.64 o 
 -11   3   4      663.77      629.16    191.23 o 
  -9   3   4     1471.79     1383.04    191.91 o 
  -7   3   4    29707.97    30089.42    475.50 o 
  -5   3   4    46779.94    51003.39    499.07 o 
  -3   3   4    61568.32    63490.68    581.39 o 
  -1   3   4      457.12      563.32     85.15 o 
   1   3   4     4351.34     5642.62    171.71 o 
   3   3   4     2402.85     2422.37    134.53 o 
   5   3   4      209.81      308.24     93.25 o 
   7   3   4     1511.49     1491.07    132.49 o 
   9   3   4     1548.23     1833.48    199.26 o 
  11   3   4    25780.97    24104.95    417.45 o 
  13   3   4    13672.95    13879.95    258.01 o 
  15   3   4       66.69       51.44    135.17 o 
  17   3   4        1.43      -47.10    310.46 o 
  19   3   4      134.37     -194.41    180.64 o 
  21   3   4     3595.61     2887.69    451.11 o 
  23   3   4     3233.65     3281.50    349.92 o 
  25   3   4      469.08      529.22    232.43 o 
  27   3   4        0.38      -46.60    218.35 o 
  29   3   4    11367.26    11279.95    621.18 o 
  31   3   4     2454.12     2505.28    381.11 o 
  33   3   4     1052.44     1946.44    410.81 o 
  35   3   4       13.75     1214.84    303.78 o 
 -34   4   4        2.99      210.62    910.20 o 
 -32   4   4       82.65      790.53    858.91 o 
 -30   4   4     1957.46     3252.37    453.54 o 
 -28   4   4      110.72      -72.41    222.07 o 
 -26   4   4      507.56     -532.72    786.42 o 
 -24   4   4     1294.81      970.38    801.47 o 
 -22   4   4      293.00     -658.54    697.52 o 
 -20   4   4     7271.53     6749.57   1072.96 o 
 -18   4   4     3299.18     3695.51    996.36 o 
 -16   4   4     2251.10     2646.89    556.31 o 
 -14   4   4       31.58      -62.41    257.94 o 
 -12   4   4    68208.62    65580.70   1467.85 o 
 -10   4   4      101.58       59.35    121.09 o 
  -8   4   4     3303.96     3413.56    224.12 o 
  -6   4   4     1988.31     1898.02    165.40 o 
  -4   4   4    12300.72    11535.95    270.82 o 
  -2   4   4      180.43      228.23     82.17 o 
   0   4   4     3616.53     3763.29    169.88 o 
   2   4   4     2495.97     1867.23    135.73 o 
   4   4   4     3065.74     3111.54    172.07 o 
   6   4   4      530.30      298.14    120.27 o 
   8   4   4      440.90      340.62    135.05 o 
  10   4   4     4132.86     4255.27    296.89 o 
  12   4   4      492.02      387.99    156.94 o 
  14   4   4     3652.21     3247.53    292.53 o 
  16   4   4      329.93      199.28    156.05 o 
  18   4   4     1026.05     1090.08    225.24 o 
  20   4   4     6729.83     6930.78    423.93 o 
  22   4   4     2301.19     2119.96    468.94 o 
  24   4   4      538.26      675.30    436.29 o 
  26   4   4    10473.81     8741.81    788.48 o 
  28   4   4     1608.41     1260.92    460.30 o 
  30   4   4      146.87       90.26    563.83 o 
  32   4   4      606.26      894.47    811.04 o 
  34   4   4     2093.97     3596.47   1860.41 o 
 -31   5   4      591.47     -580.59    914.30 o 
 -29   5   4      544.04      713.25    938.24 o 
 -27   5   4     4141.65     3863.73   1140.66 o 
 -25   5   4        1.52      -70.02    268.75 o 
 -23   5   4     4291.03     4548.84    635.88 o 
 -21   5   4     7653.42     7674.56    741.28 o 
 -19   5   4     2518.66     2319.86    496.00 o 
 -17   5   4     5696.64     5794.72    472.70 o 
 -15   5   4     8607.68     8840.01    516.72 o 
 -13   5   4      267.39      680.01    203.01 o 
 -11   5   4      752.84      411.90    484.14 o 
  -9   5   4    13044.29    11655.09    585.48 o 
  -7   5   4      324.09      627.57    131.75 o 
  -5   5   4        0.95       36.12     99.21 o 
  -3   5   4       58.30       38.91     81.67 o 
  -1   5   4     2597.45     2702.46    175.20 o 
   1   5   4     7310.17     7058.73    246.14 o 
   3   5   4     4419.75     4669.81    231.78 o 
   5   5   4    10755.11    11183.79    375.39 o 
   7   5   4     1078.13      835.27    162.62 o 
   9   5   4    10057.78    10076.13    438.26 o 
  11   5   4     1289.96      910.05    245.77 o 
  13   5   4      362.75      563.11    166.52 o 
  15   5   4      790.70      941.55    222.42 o 
  17   5   4     1899.96     1587.18    268.95 o 
  19   5   4     2746.78     3266.74    355.16 o 
  21   5   4     5737.81     5466.17    510.63 o 
  23   5   4     1088.19     1125.65    330.74 o 
  25   5   4      220.16      199.33    243.26 o 
  27   5   4      800.68      565.33    475.87 o 
  29   5   4     1474.07     2535.98    588.26 o 
  31   5   4      297.18      290.78    592.55 o 
 -26   6   4      317.05      771.27    545.03 o 
 -24   6   4      875.61      511.11    287.80 o 
 -22   6   4     2770.89     3011.61    450.04 o 
 -20   6   4      166.97      138.93    210.19 o 
 -18   6   4      564.66      468.87    285.56 o 
 -16   6   4       43.50       30.89    313.64 o 
 -14   6   4     1375.82      987.61    385.91 o 
 -12   6   4      745.20      754.16    256.02 o 
 -10   6   4      126.82      201.47    193.35 o 
  -8   6   4      309.40      475.26    162.78 o 
  -6   6   4      958.07      790.62    178.58 o 
  -4   6   4        0.61      -26.26    106.43 o 
  -2   6   4     1533.03     1588.49    183.87 o 
   0   6   4     7305.79     7734.73    365.20 o 
   2   6   4     2287.46     1774.33    223.83 o 
   4   6   4      152.85      187.17    134.72 o 
   6   6   4     2114.90     2044.41    231.87 o 
   8   6   4    11105.12    10081.94    413.51 o 
  10   6   4      760.60      741.77    223.00 o 
  12   6   4      512.74      675.89    253.58 o 
  14   6   4     5419.30     4875.66    480.57 o 
  16   6   4      957.38     1159.43    300.48 o 
  18   6   4        0.14       36.76    195.48 o 
  20   6   4      329.78      329.75    307.83 o 
  22   6   4      682.62      390.72    298.74 o 
  24   6   4       51.01      107.07    347.06 o 
  26   6   4        2.95      -82.71    325.51 o 
 -19   7   4       34.13       47.97    450.05 o 
 -17   7   4      339.74      318.13    251.96 o 
 -15   7   4     3493.69     3918.32    468.81 o 
 -13   7   4        0.43     -294.47    316.28 o 
 -11   7   4      376.04      275.29    267.43 o 
  -9   7   4      670.49      946.64    370.03 o 
  -7   7   4     5764.52     5536.60    487.28 o 
  -5   7   4      465.20      334.79    190.45 o 
  -3   7   4        0.84      161.28    185.21 o 
  -1   7   4      707.18      755.46    228.73 o 
   1   7   4      234.86      511.89    286.06 o 
   3   7   4     5817.79     5532.80    483.76 o 
   5   7   4      322.48      124.56    165.40 o 
   7   7   4        7.04      -17.13    140.67 o 
   9   7   4      830.94      336.97    656.83 o 
  11   7   4      673.90      788.48    262.33 o 
  13   7   4     1218.37     1124.34    309.13 o 
  15   7   4      469.70      999.61    397.12 o 
  17   7   4      177.58      411.48    277.13 o 
  19   7   4       54.11       20.20    374.83 o 
  -4   8   4      381.42      334.90    250.16 o 
  -2   8   4     1591.42     1491.53   1106.12 o 
   0   8   4      913.30     1170.60    340.99 o 
   2   8   4      867.01      173.70    371.33 o 
   4   8   4       16.45      460.91    404.15 o 
 -39   1   5       38.15      340.40    157.21 o 
 -37   1   5     3527.63     3849.30    248.49 o 
 -35   1   5      338.94      562.13    149.37 o 
 -33   1   5     2869.77     3031.87    199.34 o 
 -31   1   5        0.87       86.40    119.60 o 
 -29   1   5        9.59      -39.71    110.13 o 
 -27   1   5      545.09      530.04    130.91 o 
 -25   1   5    12092.91    11660.58    274.48 o 
 -23   1   5       95.34     -105.64     96.40 o 
 -21   1   5     1077.49     1072.20    120.57 o 
 -19   1   5      208.13       20.82     85.64 o 
 -17   1   5    67921.20    65537.15    535.49 o 
 -15   1   5    21079.10    20855.47    258.39 o 
 -13   1   5     1814.62     1871.52    101.35 o 
 -11   1   5       78.95       78.41     63.15 o 
  -9   1   5    26925.64    27020.72    219.74 o 
  -7   1   5      210.82      157.10     55.59 o 
  -5   1   5   222297.66   225358.45   1309.46 o 
  -3   1   5     1799.11     1791.88    150.50 o 
  -1   1   5    19680.88    19946.38    227.77 o 
   1   1   5     1705.22     1677.61     91.08 o 
   3   1   5      992.55     1259.72     85.20 o 
   5   1   5    23336.12    23345.80    173.06 o 
   7   1   5    29085.49    29600.91    238.40 o 
   9   1   5     1411.77     1383.85     61.55 o 
  11   1   5      116.07       79.28     56.85 o 
  13   1   5       86.02       82.84     70.91 o 
  15   1   5     5902.70     5205.88    144.76 o 
  17   1   5     1093.75      824.85    105.25 o 
  19   1   5     2217.07     2291.72    145.06 o 
  21   1   5     7437.62     7201.61    219.30 o 
  23   1   5    11260.02    10864.30    268.39 o 
  25   1   5     1666.70     1913.71    166.59 o 
  27   1   5     7133.43     6894.98    244.89 o 
  29   1   5      130.47       51.85    114.11 o 
  31   1   5     4817.35     4432.38    258.80 o 
  33   1   5      884.03     1214.53    158.77 o 
  35   1   5       12.21      199.01    128.03 o 
  37   1   5     4255.83     4013.41    391.85 o 
  39   1   5      613.82     1154.91    207.71 o 
 -38   2   5      819.30     1374.24    330.31 o 
 -36   2   5       63.39      486.27    217.79 o 
 -34   2   5     2284.70     2571.03    267.01 o 
 -32   2   5      457.38      641.88    124.98 o 
 -30   2   5      819.52      976.51    137.87 o 
 -28   2   5        2.14      167.93    122.46 o 
 -26   2   5      283.62      420.92    140.01 o 
 -24   2   5     4820.82     4207.33    181.54 o 
 -22   2   5     1750.06     1895.66    159.58 o 
 -20   2   5     1516.92     1284.05    145.75 o 
 -18   2   5    16642.24    17462.23    260.23 o 
 -16   2   5    14856.16    14413.08    318.83 o 
 -14   2   5     5969.76     6937.73    276.83 o 
 -12   2   5       76.54      130.04     79.16 o 
 -10   2   5     3556.72     4291.56    181.31 o 
  -8   2   5     2557.79     2814.12    177.58 o 
  -6   2   5     4135.32     4250.80    262.53 o 
  -4   2   5     2199.42     2232.90    178.55 o 
  -2   2   5    94467.30    96305.60    825.41 o 
   0   2   5    20287.04    20279.88    260.98 o 
   2   2   5      379.66      607.03     76.31 o 
   4   2   5     3102.23     3010.89    118.25 o 
   6   2   5      129.05      103.92     68.20 o 
   8   2   5       43.92       29.35     79.97 o 
  10   2   5      346.18      533.52    106.14 o 
  12   2   5    21347.94    23554.19    428.54 o 
  14   2   5      352.18      412.08    109.37 o 
  16   2   5      150.95      301.88     83.13 o 
  18   2   5     4534.01     4361.31    200.00 o 
  20   2   5        0.18       62.11    154.80 o 
  22   2   5     1654.34     1590.95    170.74 o 
  24   2   5     8296.72     8080.85    284.92 o 
  26   2   5       76.65       19.87    146.34 o 
  28   2   5     3499.74     3948.66    263.72 o 
  30   2   5       37.38      357.50    149.17 o 
  32   2   5      161.22      340.26    146.37 o 
  34   2   5      834.45     1060.45    175.43 o 
  36   2   5       80.77      816.28    179.10 o 
  38   2   5     2284.28     2443.36    687.77 o 
 -37   3   5      909.83      251.90    289.67 o 
 -35   3   5      184.90      951.91    413.39 o 
 -33   3   5      917.92     1688.59    302.17 o 
 -31   3   5      199.83      242.72    211.87 o 
 -29   3   5     1231.41     1003.66    260.65 o 
 -27   3   5      448.57      820.31    362.58 o 
 -25   3   5        5.46       33.43    254.33 o 
 -23   3   5     2387.40     2366.69    286.93 o 
 -21   3   5     1652.34     1853.30    209.66 o 
 -19   3   5     1280.35     1237.12    169.57 o 
 -17   3   5      773.60      794.31    140.81 o 
 -15   3   5     5148.70     5144.56    219.13 o 
 -13   3   5     2482.96     2769.62    150.54 o 
 -11   3   5     2699.10     2502.64    230.35 o 
  -9   3   5        0.11       50.03    111.22 o 
  -7   3   5      226.23      546.14    122.59 o 
  -5   3   5    38579.53    41446.23    517.60 o 
  -3   3   5    16351.37    16766.34    279.58 o 
  -1   3   5      135.63      142.17     68.43 o 
   1   3   5     3210.28     3682.07    154.62 o 
   3   3   5      203.32      215.25     76.43 o 
   5   3   5    37151.71    37821.17    434.77 o 
   7   3   5     1918.31     2140.26    147.04 o 
   9   3   5      447.80      355.48     94.38 o 
  11   3   5      537.23      486.00    193.62 o 
  13   3   5       19.68      -23.18     61.52 o 
  15   3   5    13786.41    13233.95    355.38 o 
  17   3   5    13808.14    13299.72    464.22 o 
  19   3   5      119.83       30.51    178.77 o 
  21   3   5      620.40      529.67    224.40 o 
  23   3   5      388.65      191.00    435.15 o 
  25   3   5     1798.50     1379.45    327.17 o 
  27   3   5      494.84      519.49    256.19 o 
  29   3   5     1172.69     1511.27    321.27 o 
  31   3   5      491.41     1093.78    297.48 o 
  33   3   5      289.53     1006.03    281.16 o 
  35   3   5      448.21     1368.69    327.73 o 
 -34   4   5      674.45     2592.46   1699.70 o 
 -32   4   5     3528.66     4714.05    528.49 o 
 -30   4   5      138.32      481.98    721.12 o 
 -28   4   5     1252.95     2900.19   1023.03 o 
 -26   4   5      833.62     1533.87    896.52 o 
 -24   4   5     1792.65     2260.11    956.70 o 
 -22   4   5      281.19     1085.95    834.98 o 
 -20   4   5    13344.45    15794.81   1476.43 o 
 -18   4   5      808.99     1583.11    841.82 o 
 -16   4   5       63.25     -263.96    733.08 o 
 -14   4   5     3327.58     4249.11    403.67 o 
 -12   4   5     1646.26     1773.23    337.84 o 
 -10   4   5      145.73      228.88    125.21 o 
  -8   4   5      301.61      262.03     96.72 o 
  -6   4   5     8402.69     7859.27    253.82 o 
  -4   4   5     1408.36     1812.33    134.60 o 
  -2   4   5      297.64      250.15     80.26 o 
   0   4   5      551.06      305.25     85.52 o 
   2   4   5     2559.15     2553.90    159.44 o 
   4   4   5      110.34       66.67     75.08 o 
   6   4   5      802.45     1039.44    155.48 o 
   8   4   5     8504.87     8970.65    406.96 o 
  10   4   5      607.17      618.68    168.98 o 
  12   4   5     4407.38     5002.58    330.59 o 
  14   4   5    40879.55    39373.62    797.59 o 
  16   4   5     1260.19     1485.49    232.86 o 
  18   4   5       94.06      181.19    147.16 o 
  20   4   5     1602.79     1515.44    252.78 o 
  22   4   5     1103.94      614.97    195.95 o 
  24   4   5       19.05      136.55    297.69 o 
  26   4   5     4723.90     3753.41    628.80 o 
  28   4   5     2698.05     3187.72    581.73 o 
  30   4   5      356.89      968.98    401.49 o 
  32   4   5      993.18     2633.62    430.48 o 
  34   4   5     4686.27     5718.85    632.56 o 
 -31   5   5     1437.00     1894.26   1146.13 o 
 -29   5   5      410.21     1457.28   1028.51 o 
 -27   5   5      563.41      234.56    891.74 o 
 -25   5   5       86.75      834.29    918.41 o 
 -23   5   5      549.32      256.57    331.26 o 
 -21   5   5     3906.90     3396.78    556.25 o 
 -19   5   5       11.19        1.42    301.23 o 
 -17   5   5    12030.22    11802.41    588.97 o 
 -15   5   5      476.87      491.73    212.01 o 
 -13   5   5     5118.32     5213.81    491.90 o 
 -11   5   5      143.13      162.61    140.08 o 
  -9   5   5    20869.34    21070.18    524.37 o 
  -7   5   5      251.09      160.74    120.23 o 
  -5   5   5     3278.19     3417.48    226.68 o 
  -3   5   5       77.54      225.84     89.43 o 
  -1   5   5      572.56      503.53    110.30 o 
   1   5   5        0.53       27.56     88.78 o 
   3   5   5    15946.47    16003.72    372.21 o 
   5   5   5     1808.17     1835.11    202.42 o 
   7   5   5    13121.03    14001.05    426.81 o 
   9   5   5    34514.48    33771.86    759.57 o 
  11   5   5    10786.52    10341.07    461.57 o 
  13   5   5     5007.89     4082.88    346.30 o 
  15   5   5     6753.17     6843.05    427.84 o 
  17   5   5        0.08      107.53    165.26 o 
  19   5   5       16.19      249.13    172.72 o 
  21   5   5     1308.74     1790.16    284.18 o 
  23   5   5      710.89      902.05    272.99 o 
  25   5   5      194.32      256.26    313.06 o 
  27   5   5     1196.15      470.91    462.66 o 
  29   5   5      379.26      193.37    393.63 o 
 -26   6   5      780.05      931.83    488.04 o 
 -24   6   5     1207.73      937.26    349.89 o 
 -22   6   5      887.40      217.43    239.85 o 
 -20   6   5      467.71      211.46    286.07 o 
 -18   6   5       14.51      442.74    390.62 o 
 -16   6   5     1721.00     1431.52    473.94 o 
 -14   6   5     1066.98      614.26    269.78 o 
 -12   6   5      565.38      404.43    226.59 o 
 -10   6   5     1112.63     1316.03    277.57 o 
  -8   6   5     1348.72     1497.39    215.97 o 
  -6   6   5      388.71      326.17    142.96 o 
  -4   6   5     1429.08     1423.81    181.00 o 
  -2   6   5      745.01      972.13    181.90 o 
   0   6   5     2856.08     2755.13    254.26 o 
   2   6   5     3728.09     3929.69    310.02 o 
   4   6   5     5282.24     5113.83    316.14 o 
   6   6   5     6999.05     7369.83    413.11 o 
   8   6   5     4716.94     3958.37    353.17 o 
  10   6   5     1847.48     1677.15    268.30 o 
  12   6   5       55.77     -172.14    322.48 o 
  14   6   5      481.01      705.13    270.00 o 
  16   6   5      773.89      509.00    434.50 o 
  18   6   5     6098.30     5286.12    718.23 o 
  20   6   5      246.58      200.26    258.70 o 
  22   6   5      518.53      504.06    283.59 o 
  24   6   5     5179.97     5051.31    840.11 o 
  26   6   5      154.36     -294.18    309.80 o 
 -19   7   5    10342.04    11073.99    731.19 o 
 -17   7   5        2.93      -47.28    294.51 o 
 -15   7   5       35.72      -99.71    327.34 o 
 -13   7   5      420.54      680.10    346.59 o 
 -11   7   5        6.27       61.86    448.95 o 
  -9   7   5       47.88       67.52    284.53 o 
  -7   7   5     4328.03     4174.18    521.46 o 
  -5   7   5     1562.08     1381.69    375.27 o 
  -3   7   5     1164.33     1222.14    247.67 o 
  -1   7   5     2229.02     2662.03    297.52 o 
   1   7   5     2068.71     1994.07    247.42 o 
   3   7   5      454.53      534.19    196.34 o 
   5   7   5      178.86      204.40    175.06 o 
   7   7   5      295.33      372.52    239.40 o 
   9   7   5      736.33      823.69    288.54 o 
  11   7   5       48.35       20.24    231.83 o 
  13   7   5      673.41      786.33    291.28 o 
  15   7   5      197.87      373.40    290.41 o 
  17   7   5      747.77     1199.63    339.98 o 
  19   7   5     3506.36     4084.76    687.53 o 
  -4   8   5     1425.11     2235.41    429.69 o 
  -2   8   5      852.62      802.90    305.41 o 
   0   8   5       80.85      132.67    340.56 o 
   2   8   5     3499.36     3765.26    803.52 o 
 -40   0   6        4.62      278.04    183.30 o 
 -38   0   6       23.45      592.54    236.89 o 
 -36   0   6     3204.63     3836.72    325.36 o 
 -34   0   6     2329.67     2805.51    290.61 o 
 -32   0   6    12874.57    11856.39    447.48 o 
 -30   0   6    17819.35    16448.15    622.73 o 
 -28   0   6       15.30     -209.27    253.77 o 
 -26   0   6    22031.54    19861.16    507.55 o 
 -24   0   6    15970.80    14820.84    430.36 o 
 -22   0   6    30076.41    28682.98    549.20 o 
 -20   0   6      319.59      246.41    140.21 o 
 -18   0   6    13857.88    13777.26    351.13 o 
 -16   0   6       13.18       19.12    111.74 o 
 -14   0   6    16153.87    15196.17    323.29 o 
 -12   0   6    84595.61    86258.45   1283.76 o 
 -10   0   6    46282.45    47591.13    502.19 o 
  -8   0   6    44863.94    45140.81    454.90 o 
  -6   0   6      246.38      222.88     76.53 o 
  -4   0   6     2509.57     2521.12    114.00 o 
  -2   0   6       17.37      -87.61     43.81 o 
   0   0   6      379.28      216.78     43.17 o 
   2   0   6    19395.09    19338.80    202.25 o 
   4   0   6    18278.05    18016.79    229.11 o 
   6   0   6      598.85      524.36     97.28 o 
   8   0   6     8999.73     8768.19    237.87 o 
  10   0   6    21167.57    20653.65    376.16 o 
  12   0   6    11572.45    12479.46    305.86 o 
  14   0   6    12703.64    13514.63    335.25 o 
  16   0   6    58984.34    57659.91    716.19 o 
  18   0   6      422.86      296.76    140.47 o 
  20   0   6     6691.08     6992.70    306.10 o 
  22   0   6     2015.27     2062.23    233.09 o 
  24   0   6    25216.95    24609.49    566.50 o 
  26   0   6     2441.08     2159.71    253.56 o 
  28   0   6      318.42      522.03    193.26 o 
  30   0   6      544.00      450.75    193.67 o 
  32   0   6     5600.88     5881.15    561.33 o 
  34   0   6      235.59      792.05    203.15 o 
  36   0   6     4413.98     5243.84    475.69 o 
  38   0   6      111.18      951.88    223.22 o 
 -39   1   6       17.77      792.63    170.39 o 
 -37   1   6     1441.70     2195.36    205.40 o 
 -35   1   6      785.41     1140.31    171.32 o 
 -33   1   6     1011.67     1517.40    164.91 o 
 -31   1   6     1359.86     1009.96    148.62 o 
 -29   1   6      577.08      559.88    132.53 o 
 -27   1   6    16586.87    15500.22    317.29 o 
 -25   1   6     6968.17     6905.45    228.30 o 
 -23   1   6     3298.39     3319.20    173.54 o 
 -21   1   6     1423.39     1483.99    130.46 o 
 -19   1   6    13151.13    12509.78    236.69 o 
 -17   1   6    59951.91    59600.15    506.68 o 
 -15   1   6     3103.15     3837.96    136.47 o 
 -13   1   6      227.04      748.94     70.84 o 
 -11   1   6       11.90       65.87     51.00 o 
  -9   1   6   114512.65   113789.87    542.63 o 
  -7   1   6     6147.03     6733.39    109.57 o 
  -5   1   6    16174.40    16519.19    194.19 o 
  -3   1   6      481.83      629.66     64.41 o 
  -1   1   6    56526.11    57800.56    349.71 o 
   1   1   6     1185.54     1310.22     64.52 o 
   3   1   6      234.03      295.54     54.85 o 
   5   1   6     1509.62     1539.20     83.06 o 
   7   1   6      341.72      207.14     59.22 o 
   9   1   6      121.64      145.67     46.00 o 
  11   1   6    28376.34    30975.52    261.48 o 
  13   1   6      819.20     1205.37    106.96 o 
  15   1   6     5316.56     5401.78    165.39 o 
  17   1   6      466.32      476.37    100.39 o 
  19   1   6    18216.21    17000.05    293.16 o 
  21   1   6     3307.33     3211.64    171.70 o 
  23   1   6    25884.66    24056.93    377.13 o 
  25   1   6      404.62      276.41    122.55 o 
  27   1   6        0.90     -140.59    108.63 o 
  29   1   6     3517.25     3706.79    211.88 o 
  31   1   6     6555.40     6315.44    269.29 o 
  33   1   6        3.50      298.76    124.77 o 
  35   1   6     5616.33     4964.98    306.43 o 
  37   1   6     2171.14     3025.73    287.42 o 
  39   1   6       30.65      654.71    194.19 o 
 -38   2   6      723.74     1119.95    303.44 o 
 -36   2   6     1107.22     1753.17    215.02 o 
 -34   2   6     1059.98     1688.63    153.64 o 
 -32   2   6       78.53      474.88    116.49 o 
 -30   2   6     2285.88     2604.10    170.99 o 
 -28   2   6     3143.85     3125.06    177.79 o 
 -26   2   6    11396.18    10308.42    253.03 o 
 -24   2   6    11472.26    11027.14    250.80 o 
 -22   2   6     6504.02     6303.53    226.50 o 
 -20   2   6     4713.88     5024.45    204.17 o 
 -18   2   6    42019.49    41105.09    406.89 o 
 -16   2   6        1.61      -86.55     70.55 o 
 -14   2   6    39481.13    41122.18    485.45 o 
 -12   2   6    10304.78     9794.66    222.84 o 
 -10   2   6    56286.59    57672.38    534.12 o 
  -8   2   6       39.07      -25.84     64.38 o 
  -6   2   6      726.07      698.46    177.01 o 
  -4   2   6    18888.69    18257.83    450.62 o 
  -2   2   6      195.05      473.40    111.24 o 
   0   2   6     1647.50     1875.20    102.45 o 
   2   2   6    12545.09    13815.74    209.31 o 
   4   2   6     1728.40     1748.94    132.22 o 
   6   2   6    35078.29    34378.83    338.06 o 
   8   2   6      336.64      570.81    141.54 o 
  10   2   6       63.16       36.90     71.67 o 
  12   2   6     3140.88     2655.58    150.21 o 
  14   2   6    17093.70    15607.76    246.60 o 
  16   2   6     8736.33     8042.01    186.61 o 
  18   2   6     1044.35     1198.98     87.14 o 
  20   2   6    11502.06    10613.74    285.22 o 
  22   2   6     5406.43     5673.66    251.61 o 
  24   2   6      171.17      109.40    133.45 o 
  26   2   6     1542.49     1489.86    184.22 o 
  28   2   6     1360.04     1360.96    187.62 o 
  30   2   6      840.60      801.65    171.64 o 
  32   2   6        8.78      185.63    145.79 o 
  34   2   6       79.61      569.81    160.15 o 
  36   2   6     3042.93     3530.91    356.89 o 
  38   2   6     3318.74     4829.03    725.18 o 
 -37   3   6      361.51      935.13    496.13 o 
 -35   3   6     1754.77     2284.85    438.55 o 
 -33   3   6      672.68     1495.74    302.30 o 
 -31   3   6     1435.08     1402.66    282.64 o 
 -29   3   6     1657.69     1978.13    308.97 o 
 -27   3   6     1721.94     2211.68    308.70 o 
 -25   3   6        5.83      112.25    156.74 o 
 -23   3   6     4118.75     4306.84    319.89 o 
 -21   3   6     2987.33     3137.95    341.03 o 
 -19   3   6     9315.25     9163.72    471.61 o 
 -17   3   6     1801.39     2017.04    342.12 o 
 -15   3   6       61.40      -30.05     84.75 o 
 -13   3   6      337.30      338.94     93.35 o 
 -11   3   6     4090.74     4522.06    140.48 o 
  -9   3   6     1467.32     1969.41    201.01 o 
  -7   3   6     7343.38     8257.42    252.38 o 
  -5   3   6     5338.79     5024.80    196.22 o 
  -3   3   6    16651.88    15707.30    256.42 o 
  -1   3   6     2000.23     2118.91    118.84 o 
   1   3   6    11445.65    12351.01    248.50 o 
   3   3   6      406.68      276.28    110.56 o 
   5   3   6    43830.53    46267.95    599.76 o 
   7   3   6     1984.08     2321.74    148.50 o 
   9   3   6     1707.14     1949.27    156.08 o 
  11   3   6     9740.87     9023.57    369.32 o 
  13   3   6      504.40      380.06     90.58 o 
  15   3   6    10823.17    11555.58    336.10 o 
  17   3   6     1862.05     2078.32    262.46 o 
  19   3   6      853.89      992.43    238.83 o 
  21   3   6     4229.88     3764.10    353.06 o 
  23   3   6    17653.01    17141.89    669.21 o 
  25   3   6      787.17      969.33    275.07 o 
  27   3   6      509.80      198.18    246.48 o 
  29   3   6    11498.10    11225.00    680.44 o 
  31   3   6     1077.25     1129.11    304.50 o 
  33   3   6      507.25     2465.79    436.45 o 
  35   3   6     1364.75     2573.08    423.00 o 
 -34   4   6      870.97     1379.55    743.68 o 
 -32   4   6     1126.33       73.86    850.02 o 
 -30   4   6     5841.16     6162.76   1127.66 o 
 -28   4   6     2928.31     3338.75    457.02 o 
 -26   4   6      964.15      419.88    876.69 o 
 -24   4   6      419.14     -547.76    722.14 o 
 -22   4   6        8.80      108.73    712.57 o 
 -20   4   6     2977.59     3131.33    971.06 o 
 -18   4   6     8893.55     9043.88   1153.65 o 
 -16   4   6     9313.31     8649.30   1174.17 o 
 -14   4   6      182.34     1526.35    717.36 o 
 -12   4   6     3613.47     3888.65    271.96 o 
 -10   4   6     1316.96     1961.71    328.76 o 
  -8   4   6     3059.23     3097.39    186.37 o 
  -6   4   6      861.78      709.75    113.92 o 
  -4   4   6     3886.84     3600.32    166.04 o 
  -2   4   6     1804.09     1332.25    141.31 o 
   0   4   6     4958.36     4401.21    192.94 o 
   2   4   6     1026.80     1134.86    123.09 o 
   4   4   6     9198.84     8567.69    246.46 o 
   6   4   6     5599.19     5798.77    269.39 o 
   8   4   6     5067.72     4868.20    307.44 o 
  10   4   6     5325.72     5271.11    331.31 o 
  12   4   6     3096.76     3090.63    281.86 o 
  14   4   6    20560.52    20045.31    614.34 o 
  16   4   6     1685.52     1975.67    270.70 o 
  18   4   6    24582.80    22656.65    657.67 o 
  20   4   6      541.70      504.90    217.94 o 
  22   4   6       86.68       81.35    162.03 o 
  24   4   6     4088.57     3799.15    379.78 o 
  26   4   6       32.81      109.19    352.40 o 
  28   4   6     1768.60     2747.26    561.42 o 
  30   4   6     1242.59     1838.14    512.34 o 
  32   4   6       13.30     1262.44   1169.72 o 
  34   4   6     1387.65     2511.71    477.26 o 
 -31   5   6      329.42      770.01   1036.71 o 
 -29   5   6      168.25      213.36    957.39 o 
 -27   5   6     2057.82     2672.47   1111.25 o 
 -25   5   6     1394.93     1276.74    915.67 o 
 -23   5   6       40.37     -124.25    271.18 o 
 -21   5   6       17.41       32.39    341.77 o 
 -19   5   6     2045.97     2115.91    588.79 o 
 -17   5   6      455.78      665.79    359.98 o 
 -15   5   6     1705.29     1693.87    388.45 o 
 -13   5   6      171.89      199.68    173.54 o 
 -11   5   6     1696.94     1691.89    255.85 o 
  -9   5   6     5412.34     5431.15    310.43 o 
  -7   5   6     1628.48     1900.91    211.96 o 
  -5   5   6     2220.35     2183.07    190.60 o 
  -3   5   6      376.47      319.85     95.37 o 
  -1   5   6     1220.62     1377.88    151.27 o 
   1   5   6      470.30      404.95    109.98 o 
   3   5   6    13367.11    13361.37    340.47 o 
   5   5   6    18498.75    17739.25    465.39 o 
   7   5   6      825.77      894.18    181.86 o 
   9   5   6     1467.32     1416.42    235.29 o 
  11   5   6    22375.89    20665.99    620.95 o 
  13   5   6      216.16      225.08    167.13 o 
  15   5   6     1552.06     1310.77    250.40 o 
  17   5   6     2425.32     2872.08    332.07 o 
  19   5   6     5327.24     5942.01    433.90 o 
  21   5   6      380.93      213.55    195.35 o 
  23   5   6      795.54      808.87    253.38 o 
  25   5   6      167.59      652.64    278.50 o 
  27   5   6      539.38      561.21    280.97 o 
  29   5   6       47.58      623.20    403.48 o 
 -26   6   6      202.33      -20.43    267.06 o 
 -24   6   6      691.19      904.22    305.47 o 
 -22   6   6     1648.18      910.00    298.68 o 
 -20   6   6     4824.84     4501.39    492.52 o 
 -18   6   6      828.65     1030.65    371.87 o 
 -16   6   6        2.91     -153.16    315.75 o 
 -14   6   6      403.11      249.90    192.89 o 
 -12   6   6     6325.75     6399.81    479.69 o 
 -10   6   6     1428.63     1356.13    254.58 o 
  -8   6   6     2384.30     2331.83    253.51 o 
  -6   6   6      157.37      392.45    146.55 o 
  -4   6   6    15212.54    14974.60    539.80 o 
  -2   6   6       64.48      151.39    131.76 o 
   0   6   6      282.99      167.65    200.57 o 
   2   6   6     1115.17     1188.29    206.21 o 
   4   6   6     2020.90     2010.49    235.84 o 
   6   6   6     4109.42     3799.54    289.82 o 
   8   6   6     1085.82      795.37    215.79 o 
  10   6   6        8.52      234.00    177.69 o 
  12   6   6       75.93     -162.56    221.83 o 
  14   6   6     3117.19     3317.61    568.40 o 
  16   6   6       18.66      241.11    233.97 o 
  18   6   6      391.70      390.49    299.48 o 
  20   6   6        0.55      110.27    252.67 o 
  22   6   6     3484.64     3973.84    582.84 o 
  24   6   6      587.24     -289.65    727.95 o 
 -19   7   6     1281.93     1541.87    346.47 o 
 -17   7   6      374.65      632.98    400.21 o 
 -15   7   6     1270.08     1495.93    462.79 o 
 -13   7   6      107.07      345.90    337.64 o 
 -11   7   6        0.06     -345.92    720.43 o 
  -9   7   6      664.13      365.51    300.92 o 
  -7   7   6     5594.95     6302.14    451.97 o 
  -5   7   6       28.73      268.72    199.78 o 
  -3   7   6     3316.32     3100.02    341.18 o 
  -1   7   6     5178.09     5202.25    350.69 o 
   1   7   6      124.70      401.28    158.17 o 
   3   7   6     1034.32      945.98    203.17 o 
   5   7   6     3349.39     2927.13    452.39 o 
   7   7   6     1287.67     1127.41    310.95 o 
   9   7   6     1214.66     1290.56    346.70 o 
  11   7   6     3048.83     2927.16    474.04 o 
  13   7   6       72.61      264.74    242.28 o 
  15   7   6     1893.00     1640.86    384.46 o 
  17   7   6      539.12      843.96    502.29 o 
  -4   8   6       44.54      211.99    374.75 o 
  -2   8   6       38.71       75.22    313.89 o 
   0   8   6        9.17       90.27    363.81 o 
   2   8   6     1114.41     2133.60    653.07 o 
 -39   1   7      773.51     1713.08    210.42 o 
 -37   1   7     1414.72     1681.90    230.02 o 
 -35   1   7      258.27      748.78    153.31 o 
 -33   1   7     2884.10     3687.19    205.82 o 
 -31   1   7     1037.93      930.66    147.03 o 
 -29   1   7     5128.04     5269.26    222.72 o 
 -27   1   7     3547.54     3612.99    195.26 o 
 -25   1   7     4544.20     4535.53    201.44 o 
 -23   1   7     9413.59     8664.04    233.26 o 
 -21   1   7     4978.71     4745.26    181.13 o 
 -19   1   7    11880.49    10940.20    289.03 o 
 -17   1   7    41997.32    42568.25    611.90 o 
 -15   1   7      196.65       55.51     95.41 o 
 -13   1   7    76818.19    78339.53    432.15 o 
 -11   1   7     8395.64     8094.57    119.89 o 
  -9   1   7    35308.15    36096.95    257.14 o 
  -7   1   7     3685.54     3738.95     95.85 o 
  -5   1   7     2664.36     3059.94    115.76 o 
  -3   1   7   212004.13   216215.48   2081.41 o 
  -1   1   7    12001.13    12206.92    171.07 o 
   1   1   7     3779.78     3968.45    112.98 o 
   3   1   7    19634.08    19760.96    167.94 o 
   5   1   7     2027.59     2070.23     66.79 o 
   7   1   7     3028.58     3125.79     94.37 o 
   9   1   7     5114.16     4409.90     92.72 o 
  11   1   7     8683.46     9296.71    154.66 o 
  13   1   7      136.60      262.18     72.38 o 
  15   1   7    16839.58    16824.29    229.75 o 
  17   1   7       30.46      -99.90     91.81 o 
  19   1   7    10832.30     9936.76    236.15 o 
  21   1   7       61.98     -102.81    102.40 o 
  23   1   7       54.83        6.78    111.12 o 
  25   1   7     6482.19     6179.07    244.64 o 
  27   1   7      304.61      276.99    120.48 o 
  29   1   7     1800.88     2109.22    180.89 o 
  31   1   7      755.86      986.33    176.02 o 
  33   1   7     1980.10     1755.86    197.16 o 
  35   1   7       26.08      475.92    161.54 o 
  37   1   7     2070.77     2602.73    277.57 o 
 -38   2   7     4045.79     4396.75    315.64 o 
 -36   2   7       40.91      520.24    166.98 o 
 -34   2   7       61.63      472.71    146.48 o 
 -32   2   7     2740.33     3216.87    212.13 o 
 -30   2   7       35.78      167.39    109.77 o 
 -28   2   7     6398.13     6065.93    218.98 o 
 -26   2   7     3414.18     3227.89    181.82 o 
 -24   2   7      693.80      637.66    115.11 o 
 -22   2   7     5646.52     5845.70    226.13 o 
 -20   2   7     4614.88     4961.56    199.84 o 
 -18   2   7     1787.42     1912.10    123.47 o 
 -16   2   7     7431.45     7755.39    196.70 o 
 -14   2   7    23186.44    23905.34    368.90 o 
 -12   2   7     3027.79     3606.60    149.18 o 
 -10   2   7     4106.63     4506.95    235.43 o 
  -8   2   7    18379.66    18299.26    296.02 o 
  -6   2   7      178.26      305.40    157.18 o 
  -4   2   7    26611.89    26287.51    504.07 o 
  -2   2   7    13972.37    14972.71    309.56 o 
   0   2   7     2064.50     1964.31    125.32 o 
   2   2   7    11711.20    13371.54    198.59 o 
   4   2   7      677.30      747.70     85.57 o 
   6   2   7      522.53      543.28     70.19 o 
   8   2   7     2571.54     3063.20    153.32 o 
  10   2   7    19294.13    19797.92    301.49 o 
  12   2   7     4202.16     4224.38    178.55 o 
  14   2   7     4024.91     4333.57    137.82 o 
  16   2   7      397.14      560.80     95.53 o 
  18   2   7      354.37      212.10    134.05 o 
  20   2   7     1061.10      908.35    156.71 o 
  22   2   7     3144.26     3304.20    214.03 o 
  24   2   7       13.91      -51.51    120.44 o 
  26   2   7     1529.61     1500.06    185.88 o 
  28   2   7       13.22      193.03    138.17 o 
  30   2   7     2354.25     2853.96    323.31 o 
  32   2   7     3151.72     3007.02    271.09 o 
  34   2   7        0.38      362.91    151.96 o 
  36   2   7      566.91     1175.62    196.25 o 
 -37   3   7      221.54      340.67    479.03 o 
 -35   3   7      417.77      943.10    278.73 o 
 -33   3   7     5490.81     6153.01    477.61 o 
 -31   3   7      218.04      606.95    237.32 o 
 -29   3   7     1251.34     1489.17    279.22 o 
 -27   3   7      812.91      471.43    214.42 o 
 -25   3   7      420.95      568.05    202.52 o 
 -23   3   7     3187.77     3462.20    390.57 o 
 -21   3   7      160.66      338.28    195.04 o 
 -19   3   7       91.42      236.72    125.15 o 
 -17   3   7       61.27      -62.52    129.80 o 
 -15   3   7     2127.05     2120.02    181.05 o 
 -13   3   7     1974.01     2315.40    141.07 o 
 -11   3   7    19472.03    19784.80    293.18 o 
  -9   3   7     3389.61     3518.98    245.76 o 
  -7   3   7     6765.09     7561.63    305.10 o 
  -5   3   7     4055.11     4296.53    165.84 o 
  -3   3   7    87191.67    89297.45    638.66 o 
  -1   3   7     9932.42    10773.55    236.23 o 
   1   3   7    14460.98    15517.62    271.85 o 
   3   3   7      173.44       99.76     69.98 o 
   5   3   7     2252.64     2264.37    149.39 o 
   7   3   7     5405.08     6143.82    203.30 o 
   9   3   7    46663.69    46743.08    479.65 o 
  11   3   7    12724.07    13218.00    269.21 o 
  13   3   7     3260.83     3520.29    168.79 o 
  15   3   7      990.64     1147.32    135.40 o 
  17   3   7    15544.05    14898.38    843.93 o 
  19   3   7        0.65     -124.03    162.68 o 
  21   3   7     2583.23     2284.92    306.11 o 
  23   3   7      825.53      372.62    219.39 o 
  25   3   7      224.56       81.31    216.00 o 
  27   3   7     6006.02     5525.83    466.26 o 
  29   3   7     6737.94     7263.60    538.25 o 
  31   3   7       20.50      615.65    273.24 o 
  33   3   7       40.18      802.43    242.52 o 
  35   3   7      861.24     1529.14    636.37 o 
 -34   4   7     1519.08     2438.67    921.14 o 
 -32   4   7     4076.19     4311.68   1213.49 o 
 -30   4   7      111.86      815.93    316.62 o 
 -28   4   7      655.86      666.63    289.51 o 
 -26   4   7     5340.95     3645.59   1083.21 o 
 -24   4   7       40.80      519.72    815.83 o 
 -22   4   7      129.60      305.68    748.13 o 
 -20   4   7      883.29      370.65    776.85 o 
 -18   4   7      887.79      608.62    755.65 o 
 -16   4   7      109.34     -463.65    745.39 o 
 -14   4   7    26123.34    25018.54   1519.51 o 
 -12   4   7       57.34      449.17    212.97 o 
 -10   4   7     2571.56     2398.68    307.49 o 
  -8   4   7      110.99      189.71     86.43 o 
  -6   4   7     1562.56     2043.10    145.49 o 
  -4   4   7      698.83     1034.30    111.97 o 
  -2   4   7     3635.93     4196.78    174.09 o 
   0   4   7     7214.93     7663.23    236.09 o 
   2   4   7      349.33      222.13     86.42 o 
   4   4   7     4687.23     5019.96    272.70 o 
   6   4   7     5135.01     5346.23    258.53 o 
   8   4   7    17722.53    18733.25    524.99 o 
  10   4   7      402.10      599.15    172.43 o 
  12   4   7    10383.42    10090.80    428.18 o 
  14   4   7    35471.22    34701.70    765.10 o 
  16   4   7     2969.27     2967.82    301.77 o 
  18   4   7     2898.98     2957.33    311.71 o 
  20   4   7    17963.71    17918.50    614.41 o 
  22   4   7     3124.81     2512.61    313.04 o 
  24   4   7      380.99      273.79    183.05 o 
  26   4   7      487.65      659.35    225.07 o 
  28   4   7      151.72      644.87    259.77 o 
  30   4   7      638.70     1259.89    396.41 o 
  32   4   7     1806.66     1349.95    482.57 o 
 -31   5   7       34.71    -1025.09    904.73 o 
 -29   5   7       79.49     -509.47    905.41 o 
 -27   5   7      842.36      702.99    899.26 o 
 -25   5   7     1057.41      274.91    929.35 o 
 -23   5   7      349.87     -575.80    737.87 o 
 -21   5   7     2396.94     2976.09    548.08 o 
 -19   5   7     1819.34     1175.59    378.20 o 
 -17   5   7      446.11       61.62    292.68 o 
 -15   5   7      193.84       29.82    228.98 o 
 -13   5   7    17728.10    16655.11    642.65 o 
 -11   5   7     2030.46     2096.62    267.87 o 
  -9   5   7    15683.41    14436.12    439.77 o 
  -7   5   7        6.64       86.84    113.79 o 
  -5   5   7     4917.35     5000.23    252.87 o 
  -3   5   7       45.94       38.88    112.57 o 
  -1   5   7    18450.87    17597.59    386.78 o 
   1   5   7     4351.77     4501.03    225.57 o 
   3   5   7      683.91      411.41    112.86 o 
   5   5   7       15.00       75.32    112.40 o 
   7   5   7     4918.23     5622.30    307.10 o 
   9   5   7      426.02      471.35    189.87 o 
  11   5   7     3494.83     3757.84    334.14 o 
  13   5   7      883.58      608.25    209.16 o 
  15   5   7      197.66      153.54    165.33 o 
  17   5   7        0.06      -25.12    161.59 o 
  19   5   7     2121.97     2648.92    354.17 o 
  21   5   7      240.02      235.01    253.77 o 
  23   5   7      662.45      889.21    258.75 o 
  25   5   7     1383.56     1255.96    359.68 o 
  27   5   7      725.76      866.93    442.37 o 
  29   5   7      917.76     1746.64    520.12 o 
 -26   6   7      271.97      497.66    320.71 o 
 -24   6   7     7422.42     7382.27    620.76 o 
 -22   6   7     1795.18     1794.34    357.46 o 
 -20   6   7      356.03      266.45    220.76 o 
 -18   6   7      447.67      332.84    225.72 o 
 -16   6   7      832.34     1071.22    291.06 o 
 -14   6   7      110.82      430.39    299.58 o 
 -12   6   7      169.70      500.38    214.13 o 
 -10   6   7     6234.10     5969.61    456.71 o 
  -8   6   7       32.57       56.58    133.81 o 
  -6   6   7     8214.14     8396.88    485.63 o 
  -4   6   7     7161.85     6965.48    364.03 o 
  -2   6   7     5792.58     6130.40    410.28 o 
   0   6   7      267.36      126.64    158.42 o 
   2   6   7      169.68      188.84    143.74 o 
   4   6   7        0.07      221.16    143.23 o 
   6   6   7       83.99      -22.04    132.86 o 
   8   6   7     1126.39      777.77    220.32 o 
  10   6   7    10125.35    11133.43    508.28 o 
  12   6   7      747.04      282.88    205.47 o 
  14   6   7      760.09      568.11    221.48 o 
  16   6   7      453.46      349.67    249.87 o 
  18   6   7      944.70      797.19    292.42 o 
  20   6   7     1865.46     1848.71    513.28 o 
  22   6   7     1352.34      698.22    325.15 o 
  24   6   7      651.94      813.03    427.81 o 
 -19   7   7     3630.62     3778.70    629.78 o 
 -17   7   7     1304.75      938.69    460.34 o 
 -15   7   7     3228.17     3981.57   1138.26 o 
 -13   7   7      860.34      903.40    380.44 o 
 -11   7   7      102.18      534.66    348.41 o 
  -9   7   7       32.38     -172.11    191.98 o 
  -7   7   7     3083.92     2572.31    338.44 o 
  -5   7   7      877.78     1008.80    258.09 o 
  -3   7   7        0.76       71.31    156.50 o 
  -1   7   7      145.51       30.06    130.96 o 
   1   7   7      864.89     1003.41    257.58 o 
   3   7   7      175.15       16.75    164.92 o 
   5   7   7       42.22        5.90    197.03 o 
   7   7   7      450.62      292.92    401.42 o 
   9   7   7     1235.35     1555.51    441.42 o 
  11   7   7       26.58      -34.20    198.21 o 
  13   7   7     2010.77     2560.62    546.05 o 
  15   7   7        0.20      -76.52    233.09 o 
  17   7   7     3438.83     3749.43    647.71 o 
  -2   8   7       32.24      240.71    378.85 o 
   0   8   7       45.15      261.23    386.37 o 
 -40   0   8     1188.10     1280.38    338.49 o 
 -38   0   8      201.80      530.01    424.72 o 
 -36   0   8      433.02      645.63    207.96 o 
 -34   0   8     2249.45     2282.37    271.57 o 
 -32   0   8    12582.17    11849.83    445.83 o 
 -30   0   8    10975.44    10318.69    443.58 o 
 -28   0   8     7351.89     6856.93    353.04 o 
 -26   0   8     2602.60     2637.05    278.84 o 
 -24   0   8    62516.68    58847.73   1151.82 o 
 -22   0   8      790.25      849.22    174.86 o 
 -20   0   8      561.05      810.35    161.05 o 
 -18   0   8     5297.38     4422.77    233.84 o 
 -16   0   8     1108.75      980.64    143.89 o 
 -14   0   8     4151.71     3590.69    194.08 o 
 -12   0   8     2345.12     3220.05    176.95 o 
 -10   0   8     1819.59     1484.28    170.86 o 
  -8   0   8    17925.54    18832.85    272.98 o 
  -6   0   8     5977.00     6106.25    245.18 o 
  -4   0   8   218947.53   218570.41   1784.19 o 
  -2   0   8     7220.37     7100.37    155.47 o 
   0   0   8    27298.49    27739.68    241.03 o 
   2   0   8     8352.58     8025.30    164.74 o 
   4   0   8     2189.72     2204.66    106.01 o 
   6   0   8     2767.63     2550.13    182.81 o 
   8   0   8   118071.91   117688.57    927.33 o 
  10   0   8     1484.46     1927.97    155.82 o 
  12   0   8    19647.42    19854.25    384.22 o 
  14   0   8    23144.43    22437.41    430.80 o 
  16   0   8    24817.09    24615.24    474.38 o 
  18   0   8      157.96       94.48    134.40 o 
  20   0   8       90.65       51.92    149.37 o 
  22   0   8     8017.29     6870.03    329.51 o 
  24   0   8    18158.60    16627.78    484.34 o 
  26   0   8      793.31      435.21    249.62 o 
  28   0   8      259.12      336.18    186.22 o 
  30   0   8     1241.09     1718.38    252.18 o 
  32   0   8      852.19     1029.33    225.03 o 
  34   0   8      766.38     1011.44    225.01 o 
  36   0   8      329.53      543.32    197.14 o 
  38   0   8      305.95     1122.85    224.04 o 
 -39   1   8      525.89     1326.54    252.78 o 
 -37   1   8      141.65      620.23    169.54 o 
 -35   1   8        1.11      209.46    136.31 o 
 -33   1   8     3377.93     3313.87    225.10 o 
 -31   1   8      186.49      554.97    131.38 o 
 -29   1   8     5345.30     5399.04    221.76 o 
 -27   1   8     7334.00     6893.97    236.60 o 
 -25   1   8     8788.93     8697.20    274.75 o 
 -23   1   8     7230.13     7064.38    215.51 o 
 -21   1   8     3846.82     3993.54    172.08 o 
 -19   1   8     3865.81     3723.18    208.62 o 
 -17   1   8    63834.79    63791.48    493.22 o 
 -15   1   8     9951.93     9565.93    191.66 o 
 -13   1   8    12524.66    12168.69    184.46 o 
 -11   1   8    16640.32    16572.96    160.94 o 
  -9   1   8     4221.98     4027.56    104.62 o 
  -7   1   8    10933.67    10987.89    139.11 o 
  -5   1   8    13233.81    13363.79    147.13 o 
  -3   1   8    93591.13    95909.47    608.07 o 
  -1   1   8    76455.41    77105.26    724.12 o 
   1   1   8    27490.28    28658.84    214.47 o 
   3   1   8      537.71      492.69     51.13 o 
   5   1   8      278.48      160.67     46.45 o 
   7   1   8     3731.05     3707.70    104.10 o 
   9   1   8    20478.68    21251.51    187.70 o 
  11   1   8     1740.66     1532.37     86.49 o 
  13   1   8      102.18        4.93     63.02 o 
  15   1   8       82.41      -95.65     68.98 o 
  17   1   8    19086.96    18608.99    285.64 o 
  19   1   8      891.76      867.51    137.56 o 
  21   1   8        1.94     -211.05    108.24 o 
  23   1   8      757.88      758.60    160.95 o 
  25   1   8      953.09      764.93    162.54 o 
  27   1   8      901.14     1010.45    166.77 o 
  29   1   8      578.65      668.91    157.12 o 
  31   1   8     6009.83     5948.10    241.70 o 
  33   1   8      956.84     1237.09    183.83 o 
  35   1   8     1150.52     1503.80    209.26 o 
  37   1   8     1522.32     1842.77    248.78 o 
 -38   2   8       85.16      569.36    196.04 o 
 -36   2   8       88.07      874.03    175.49 o 
 -34   2   8     8236.91     8614.66    358.79 o 
 -32   2   8     2435.89     3018.25    181.69 o 
 -30   2   8       11.99      -76.28    110.01 o 
 -28   2   8     2536.63     2986.63    170.82 o 
 -26   2   8    11542.34    11056.80    256.40 o 
 -24   2   8     6760.84     6144.79    250.33 o 
 -22   2   8     5676.91     6047.06    231.80 o 
 -20   2   8        6.19      -62.36     95.56 o 
 -18   2   8      202.56      196.75     78.09 o 
 -16   2   8    20881.06    20943.63    309.17 o 
 -14   2   8    13274.78    12710.72    221.46 o 
 -12   2   8     5754.89     5953.64    177.48 o 
 -10   2   8     3534.78     3229.98    172.43 o 
  -8   2   8     5990.06     6096.22    300.73 o 
  -6   2   8     5551.54     5617.17    338.55 o 
  -4   2   8     1634.10     1575.72    172.78 o 
  -2   2   8    33590.50    32262.28    451.99 o 
   0   2   8      179.02      134.90     64.30 o 
   2   2   8    10763.02    11338.79    156.50 o 
   4   2   8    14248.35    13234.30    264.06 o 
   6   2   8      561.83      816.48     66.59 o 
   8   2   8       19.71      -19.86     50.56 o 
  10   2   8     2223.54     2275.97    118.93 o 
  12   2   8    52272.58    52815.07    618.18 o 
  14   2   8     3519.75     3292.65    135.58 o 
  16   2   8     5212.52     5608.02    253.52 o 
  18   2   8    14478.19    13958.55    324.25 o 
  20   2   8     5012.06     5293.59    234.98 o 
  22   2   8     1644.24     1408.85    170.66 o 
  24   2   8    17666.98    16199.57    384.46 o 
  26   2   8     1754.91     1773.07    192.50 o 
  28   2   8    19904.79    18242.37    434.40 o 
  30   2   8     3741.28     4045.30    261.51 o 
  32   2   8     8348.23     9375.93    348.60 o 
  34   2   8     2111.18     2711.78    239.32 o 
  36   2   8     1427.67     1642.62    221.23 o 
 -37   3   8     1765.47     2445.74   1144.08 o 
 -35   3   8     1964.42     2477.60    439.22 o 
 -33   3   8     4072.33     4236.93    423.55 o 
 -31   3   8     4208.96     3891.17    397.14 o 
 -29   3   8     7900.34     7387.92    450.99 o 
 -27   3   8     1854.36     1755.45    289.28 o 
 -25   3   8     6539.99     6716.58    410.69 o 
 -23   3   8       30.55      131.61    212.04 o 
 -21   3   8      659.32      761.27    168.10 o 
 -19   3   8     6096.41     5714.68    301.81 o 
 -17   3   8     2488.37     2432.88    238.57 o 
 -15   3   8      341.44      367.35    106.32 o 
 -13   3   8     5328.15     5761.41    198.08 o 
 -11   3   8    11927.29    10577.12    269.43 o 
  -9   3   8    32985.57    31614.51    969.01 o 
  -7   3   8    10186.50    10084.92    487.27 o 
  -5   3   8    10774.01    11748.20    333.11 o 
  -3   3   8     1868.56     2665.16    140.80 o 
  -1   3   8    18570.13    19737.20    385.95 o 
   1   3   8     2157.77     2510.00    130.82 o 
   3   3   8     1962.88     2293.44    124.30 o 
   5   3   8     9164.74     9707.70    278.05 o 
   7   3   8    35022.60    35607.85    453.01 o 
   9   3   8       80.53        6.71     60.96 o 
  11   3   8     7050.57     6859.03    200.16 o 
  13   3   8    16980.69    17969.30    414.41 o 
  15   3   8     3907.14     4284.23    237.27 o 
  17   3   8      595.41      752.78    143.12 o 
  19   3   8     1730.51     1640.57    266.37 o 
  21   3   8     8971.56     8049.58    462.73 o 
  23   3   8      128.31       56.90    209.15 o 
  25   3   8      169.86       25.83    374.56 o 
  27   3   8      569.69      786.05    282.02 o 
  29   3   8     3190.90     4121.48    441.94 o 
  31   3   8       27.84      519.20    206.30 o 
  33   3   8       31.01     1132.39    302.05 o 
  35   3   8      486.79     1728.98    364.58 o 
 -34   4   8     1703.68     2636.88    954.65 o 
 -32   4   8        9.30     1234.14    684.19 o 
 -30   4   8      826.19      807.24    707.44 o 
 -28   4   8        4.15      301.02    431.85 o 
 -26   4   8      333.50      495.53    468.78 o 
 -24   4   8     2815.12     2373.63    914.99 o 
 -22   4   8      118.39      -15.04    782.32 o 
 -20   4   8       73.44      -67.02    708.47 o 
 -18   4   8     8146.79     7895.70   1105.78 o 
 -16   4   8        3.11      279.69    685.90 o 
 -14   4   8       91.48      439.83    320.09 o 
 -12   4   8      367.71      226.64    304.25 o 
 -10   4   8     6704.56     6890.73    434.01 o 
  -8   4   8       18.39        7.34    159.97 o 
  -6   4   8     1559.04     1985.55    147.92 o 
  -4   4   8     1164.40     1134.36    114.11 o 
  -2   4   8      224.46      220.85    125.44 o 
   0   4   8    10045.08    10096.96    341.71 o 
   2   4   8      251.63      366.68     91.77 o 
   4   4   8      219.90       77.50    121.77 o 
   6   4   8    23355.12    22648.93    469.74 o 
   8   4   8    18352.20    18121.69    523.06 o 
  10   4   8    15068.53    14997.40    496.26 o 
  12   4   8     1399.16     1416.13    223.73 o 
  14   4   8    26672.15    26400.47    744.92 o 
  16   4   8     6906.33     7355.01    423.86 o 
  18   4   8      339.69       30.13    154.22 o 
  20   4   8       96.46      296.24    180.12 o 
  22   4   8      809.37     1023.25    266.21 o 
  24   4   8       79.72      246.25    184.11 o 
  26   4   8        2.00      221.65    203.66 o 
  28   4   8      453.21      466.18    332.14 o 
  30   4   8      561.46      649.21    242.80 o 
  32   4   8     2118.50     3407.25    484.43 o 
 -31   5   8      247.09     1030.56   1100.99 o 
 -29   5   8      766.98     2517.92   1113.99 o 
 -27   5   8     3974.77     4110.60   1167.33 o 
 -25   5   8      821.85      916.35    956.70 o 
 -23   5   8      742.57      463.65    930.72 o 
 -21   5   8     2876.08     2328.33    597.00 o 
 -19   5   8     1623.60     2380.49    736.16 o 
 -17   5   8     1459.23     1553.51    433.38 o 
 -15   5   8      404.31      412.96    319.02 o 
 -13   5   8      956.52     1491.09    334.51 o 
 -11   5   8       89.22      228.36    232.55 o 
  -9   5   8    15026.99    13747.02    429.86 o 
  -7   5   8        1.49      -44.25    142.12 o 
  -5   5   8     1051.01     1204.83    156.96 o 
  -3   5   8        0.05      -39.36     96.73 o 
  -1   5   8    11597.12    10731.40    309.51 o 
   1   5   8     3155.27     2883.75    203.78 o 
   3   5   8      979.71      809.66    163.57 o 
   5   5   8    12694.75    11979.32    391.85 o 
   7   5   8        9.70       84.60    123.32 o 
   9   5   8      809.39      872.60    219.62 o 
  11   5   8      678.83      760.90    211.73 o 
  13   5   8      670.00      636.07    205.93 o 
  15   5   8       42.10      422.67    194.36 o 
  17   5   8     8485.79     8543.88    859.79 o 
  19   5   8      877.03     1435.59    305.74 o 
  21   5   8     1070.99      920.92    343.69 o 
  23   5   8     1103.93     1149.16    270.42 o 
  25   5   8      906.88     1067.93    364.12 o 
  27   5   8     5052.95     4969.66    695.26 o 
  29   5   8       62.43     -160.45    344.19 o 
 -26   6   8      755.47      530.14    323.14 o 
 -24   6   8     1182.64     1024.62    294.79 o 
 -22   6   8      447.73      190.43    225.88 o 
 -20   6   8      438.51     1077.30    299.21 o 
 -18   6   8      229.26      439.93    228.06 o 
 -16   6   8       84.66      238.10    176.08 o 
 -14   6   8       36.38     -138.43    177.56 o 
 -12   6   8       28.76      110.88    174.41 o 
 -10   6   8     7464.73     8347.42    582.67 o 
  -8   6   8      114.58      242.43    131.01 o 
  -6   6   8     4372.05     4653.57    371.76 o 
  -4   6   8     4718.40     4512.46    312.57 o 
  -2   6   8      337.98      277.49    142.25 o 
   0   6   8     4910.30     4728.81    333.42 o 
   2   6   8     1538.00     1050.61    307.33 o 
   4   6   8     7437.75     6781.18    389.72 o 
   6   6   8       37.25       -4.35    134.24 o 
   8   6   8     5281.19     5528.94    404.95 o 
  10   6   8       72.29      -75.82    161.55 o 
  12   6   8      518.66      440.00    205.32 o 
  14   6   8       23.59       18.36    182.01 o 
  16   6   8      434.60      770.36    234.72 o 
  18   6   8       37.04     -175.10    226.57 o 
  20   6   8      843.33      871.36    326.33 o 
  22   6   8     1979.79     2912.16    978.58 o 
  24   6   8      181.74      390.79    363.85 o 
 -19   7   8      132.65      367.08    349.55 o 
 -17   7   8      409.32      315.30    381.58 o 
 -15   7   8       44.79      168.12    465.02 o 
 -13   7   8     1078.31     1100.68    407.15 o 
 -11   7   8      289.63       23.63    499.55 o 
  -9   7   8     1132.82      620.50    335.60 o 
  -7   7   8      358.33      441.15    227.79 o 
  -5   7   8     1685.53     1306.56    340.14 o 
  -3   7   8      156.00      358.64    159.93 o 
  -1   7   8     4857.66     3476.10    308.69 o 
   1   7   8       31.49      558.02    203.03 o 
   3   7   8       20.86       90.29    171.86 o 
   5   7   8      392.24      361.85    199.15 o 
   7   7   8     1789.63     1722.50    470.14 o 
   9   7   8       83.28       58.10    209.87 o 
  11   7   8     2008.47     1917.09    518.01 o 
  13   7   8     1750.71     2310.84    452.92 o 
  15   7   8       35.06     -164.90    218.11 o 
  17   7   8     1135.84     1030.85    421.05 o 
 -39   1   9      436.27     1040.95    290.99 o 
 -37   1   9     2178.26     2600.77    228.20 o 
 -35   1   9        2.43      332.83    144.80 o 
 -33   1   9     2517.67     2746.51    229.89 o 
 -31   1   9    13573.17    12284.89    300.87 o 
 -29   1   9     4549.83     4707.75    214.30 o 
 -27   1   9     3006.52     2709.97    179.47 o 
 -25   1   9     4948.36     5009.46    206.47 o 
 -23   1   9     3967.68     4071.37    186.17 o 
 -21   1   9    41712.73    39405.33    451.60 o 
 -19   1   9    23634.48    23501.64    312.11 o 
 -17   1   9      160.21      -56.58     80.33 o 
 -15   1   9     2460.42     2675.58    121.86 o 
 -13   1   9      177.32      191.02     62.67 o 
 -11   1   9    25097.10    25605.73    230.25 o 
  -9   1   9    49752.52    49389.62    322.86 o 
  -7   1   9     1448.76     1756.05     69.96 o 
  -5   1   9     2916.46     3160.55     99.29 o 
  -3   1   9    65257.73    67221.88    386.18 o 
  -1   1   9     2934.18     3044.92    129.17 o 
   1   1   9     2852.47     2786.53     77.47 o 
   3   1   9    47551.02    49298.43    329.42 o 
   5   1   9     3425.14     3605.32     81.61 o 
   7   1   9    24977.68    25048.59    254.39 o 
   9   1   9     6533.33     6785.88    111.97 o 
  11   1   9    20562.75    18839.06    214.50 o 
  13   1   9      408.37      780.22     80.49 o 
  15   1   9    13533.06    14070.05    216.37 o 
  17   1   9        0.88      132.58     92.55 o 
  19   1   9     3065.83     2969.81    160.51 o 
  21   1   9      216.11       63.97    103.58 o 
  23   1   9       96.53     -165.52    109.97 o 
  25   1   9     6502.63     6094.58    227.66 o 
  27   1   9      217.65      216.35    119.29 o 
  29   1   9     1870.08     2067.94    172.36 o 
  31   1   9       41.18      -11.36    109.95 o 
  33   1   9      695.17      820.88    170.50 o 
  35   1   9      475.13      944.25    185.04 o 
  37   1   9        0.18      589.47    178.25 o 
 -38   2   9      132.07      509.99    183.62 o 
 -36   2   9     1130.74     1606.60    210.37 o 
 -34   2   9     4656.76     4438.19    291.05 o 
 -32   2   9       27.18      600.99    118.84 o 
 -30   2   9     4008.87     3798.64    190.19 o 
 -28   2   9       12.65      155.35    102.24 o 
 -26   2   9     2313.56     2465.80    165.30 o 
 -24   2   9      639.09      712.61    146.36 o 
 -22   2   9      535.74      494.55    129.17 o 
 -20   2   9      257.79      346.47    112.23 o 
 -18   2   9     5825.61     5424.35    170.97 o 
 -16   2   9     3337.06     3813.91    179.66 o 
 -14   2   9    12377.44    13213.13    229.91 o 
 -12   2   9    14302.40    14301.18    290.03 o 
 -10   2   9       59.17       18.97     85.94 o 
  -8   2   9        6.95      -78.68     79.48 o 
  -6   2   9      906.38      932.67    194.50 o 
  -4   2   9      872.16      708.75    147.50 o 
  -2   2   9     6984.45     7545.45    184.47 o 
   0   2   9    13542.25    14269.71    219.43 o 
   2   2   9     7794.86     8148.12    177.08 o 
   4   2   9      595.94      585.37    101.62 o 
   6   2   9      562.84      488.84    106.61 o 
   8   2   9     5086.46     5663.24    143.32 o 
  10   2   9    17474.46    18641.69    272.73 o 
  12   2   9     1445.57     1610.15     95.23 o 
  14   2   9     4806.28     4463.73    155.15 o 
  16   2   9     2394.67     2833.36    154.52 o 
  18   2   9      466.36      198.07    160.39 o 
  20   2   9     4691.65     4614.13    247.41 o 
  22   2   9     5958.21     6007.53    264.74 o 
  24   2   9     1717.32     1720.70    185.99 o 
  26   2   9       58.98       99.04    133.50 o 
  28   2   9      710.57      930.59    172.91 o 
  30   2   9      590.60      713.13    172.13 o 
  32   2   9      357.14      812.17    175.76 o 
  34   2   9     1047.18     1336.88    197.64 o 
  36   2   9       21.18      575.81    178.01 o 
 -37   3   9      185.74      525.60    310.13 o 
 -35   3   9      109.90      735.64    304.60 o 
 -33   3   9      872.21      850.94    308.77 o 
 -31   3   9      686.96     1249.78    288.04 o 
 -29   3   9      621.19      496.29    367.78 o 
 -27   3   9        2.17       93.28    195.87 o 
 -25   3   9     1563.87     1531.41    267.30 o 
 -23   3   9      180.24      199.79    175.54 o 
 -21   3   9      328.33      303.07    181.23 o 
 -19   3   9     3111.46     3541.07    620.42 o 
 -17   3   9       41.70       -7.32     94.70 o 
 -15   3   9      885.82      954.31    122.76 o 
 -13   3   9      844.01     1250.12    115.33 o 
 -11   3   9     9105.32     8983.79    252.49 o 
  -9   3   9      487.02      628.92    270.70 o 
  -7   3   9      463.02      710.15    205.72 o 
  -5   3   9      224.61      298.29    109.62 o 
  -3   3   9       94.84      279.08     94.51 o 
  -1   3   9     1136.40     1350.49    112.16 o 
   1   3   9     5021.06     4814.83    161.38 o 
   3   3   9     6967.14     7704.81    187.30 o 
   5   3   9     4076.79     4004.60    198.40 o 
   7   3   9     1938.88     2166.41    188.64 o 
   9   3   9      769.99      804.81     96.70 o 
  11   3   9     2239.64     2245.99    103.76 o 
  13   3   9    36613.06    35272.32    470.01 o 
  15   3   9     2620.03     2647.76    268.26 o 
  17   3   9       54.60      -38.02    123.46 o 
  19   3   9     6031.86     5982.90    291.33 o 
  21   3   9    18103.91    15915.05    613.98 o 
  23   3   9     1253.22     1566.06    297.02 o 
  25   3   9     1301.06     1300.96    303.82 o 
  27   3   9     3312.85     3298.33    402.97 o 
  29   3   9      510.48      317.38    205.48 o 
  31   3   9      466.09     1077.23    251.21 o 
  33   3   9     1360.44     1385.11    270.01 o 
  35   3   9      485.35      931.20    308.66 o 
 -34   4   9       22.01      917.64    736.50 o 
 -32   4   9     2811.55     3879.38    661.28 o 
 -30   4   9      643.52     1601.01    357.04 o 
 -28   4   9     4136.28     4699.65   1099.63 o 
 -26   4   9     1037.68     1499.52    347.02 o 
 -24   4   9      867.33     -399.37    771.38 o 
 -22   4   9     5137.33     5574.72   1056.54 o 
 -20   4   9     5400.46     6933.52   1133.82 o 
 -18   4   9       62.36     -591.53    734.45 o 
 -16   4   9      152.39     -467.07    682.48 o 
 -14   4   9     2530.72     2371.97    466.28 o 
 -12   4   9     2416.97     2728.13    361.28 o 
 -10   4   9     4439.34     4698.29    380.68 o 
  -8   4   9    12151.77    12488.96    440.22 o 
  -6   4   9     3779.10     4014.10    181.59 o 
  -4   4   9       28.81        4.66    112.44 o 
  -2   4   9      297.00      502.68     98.83 o 
   0   4   9     1954.21     2141.50    148.27 o 
   2   4   9      298.75      316.97     87.31 o 
   4   4   9    10198.61     9779.88    318.70 o 
   6   4   9    19941.91    19171.63    515.62 o 
   8   4   9     3295.62     3253.98    293.84 o 
  10   4   9       58.10      193.99    145.61 o 
  12   4   9    23435.31    21848.73    608.06 o 
  14   4   9      125.18       63.56    168.38 o 
  16   4   9      225.20      202.02    163.49 o 
  18   4   9     1413.67     1827.96    278.56 o 
  20   4   9      166.28      234.04    179.11 o 
  22   4   9     2788.52     2371.13    324.28 o 
  24   4   9     1765.56     1759.86    304.07 o 
  26   4   9      160.84      374.28    210.22 o 
  28   4   9      120.82       17.48    222.57 o 
  30   4   9     2342.24     1544.86    484.54 o 
  32   4   9       79.56      622.53    301.71 o 
 -31   5   9     1795.29     3365.21   1259.65 o 
 -29   5   9     2141.15     1155.70   1031.24 o 
 -27   5   9     1062.65     -415.10    919.77 o 
 -25   5   9      479.31      361.07    847.97 o 
 -23   5   9        2.42     -588.79    852.76 o 
 -21   5   9     5992.95     6171.03   1225.45 o 
 -19   5   9      885.23     1103.72    391.46 o 
 -17   5   9    26700.86    25282.38   1076.33 o 
 -15   5   9     1022.95      515.82    336.82 o 
 -13   5   9     1385.64     1512.78    247.30 o 
 -11   5   9        0.08     -108.33    127.80 o 
  -9   5   9     5165.96     5214.63    304.06 o 
  -7   5   9      321.77       37.36    116.84 o 
  -5   5   9       78.11       57.46     91.14 o 
  -3   5   9     2829.26     2944.35    211.84 o 
  -1   5   9     2534.06     2932.97    206.87 o 
   1   5   9     6556.41     6480.15    300.09 o 
   3   5   9     1208.62     1798.59    203.11 o 
   5   5   9     6745.52     6820.05    320.37 o 
   7   5   9     7556.72     7818.82    422.17 o 
   9   5   9    12671.40    12697.96    502.93 o 
  11   5   9     1145.44     1074.03    231.45 o 
  13   5   9     4135.62     4316.19    368.79 o 
  15   5   9     7474.79     7258.61    652.86 o 
  17   5   9     2324.16     2474.99    323.45 o 
  19   5   9      313.50       79.14    244.54 o 
  21   5   9      986.22      599.53    224.44 o 
  23   5   9      189.18      235.38    203.10 o 
  25   5   9       56.32      406.92    220.34 o 
  27   5   9      344.76      675.47    320.07 o 
  29   5   9        0.93      162.33    377.82 o 
 -26   6   9       31.90      237.32    354.92 o 
 -24   6   9     1159.78     1593.05    376.12 o 
 -22   6   9       25.14       30.72    213.53 o 
 -20   6   9       80.39     -196.50    271.65 o 
 -18   6   9     2477.68     1600.95    318.43 o 
 -16   6   9       96.70      181.74    302.99 o 
 -14   6   9     2436.36     2257.56    348.36 o 
 -12   6   9     2840.51     2698.51    318.27 o 
 -10   6   9       34.06     -149.81    123.54 o 
  -8   6   9     2367.30     2453.47    313.08 o 
  -6   6   9      884.46     1024.55    239.48 o 
  -4   6   9      668.82      738.78    203.22 o 
  -2   6   9      338.96      366.25    168.79 o 
   0   6   9     2616.26     2743.60    278.92 o 
   2   6   9     6578.20     6684.67    384.16 o 
   4   6   9        1.32       76.06    140.63 o 
   6   6   9       67.43      187.17    172.11 o 
   8   6   9        1.43        1.74    156.55 o 
  10   6   9      292.59      284.17    194.02 o 
  12   6   9      619.52      811.92    229.94 o 
  14   6   9     3041.99     3078.38    359.67 o 
  16   6   9     3047.45     3212.68    717.49 o 
  18   6   9      139.29      539.13    276.49 o 
  20   6   9     2093.11     2383.08    743.89 o 
  22   6   9     2884.94     1923.14    873.96 o 
  24   6   9      890.80     1239.93    573.41 o 
 -19   7   9      138.92      296.63    574.77 o 
 -17   7   9      853.57       13.25    473.22 o 
 -15   7   9        7.77     -154.13    290.29 o 
 -13   7   9     3176.86     2627.23    540.85 o 
 -11   7   9     6973.53     6848.41    847.74 o 
  -9   7   9        0.43       97.26    249.78 o 
  -7   7   9     5931.19     6036.86    457.05 o 
  -5   7   9     1276.07      792.89    235.83 o 
  -3   7   9      725.55      632.99    222.36 o 
  -1   7   9     1522.82     1355.73    260.65 o 
   1   7   9       56.05      -33.78    163.57 o 
   3   7   9      147.54      316.66    203.57 o 
   5   7   9     6105.74     5146.64    476.40 o 
   7   7   9     1747.94     1521.49    314.26 o 
   9   7   9      900.75     1135.88    341.73 o 
  11   7   9      724.14      978.69    467.75 o 
  13   7   9     5498.23     5824.83    662.81 o 
  15   7   9      954.31     1385.47    573.75 o 
  17   7   9      720.72      730.35    512.20 o 
 -40   0  10     4060.02     4691.58    365.60 o 
 -38   0  10     1147.02     1734.99    309.02 o 
 -36   0  10     1985.96     1805.92    255.90 o 
 -34   0  10     1686.03     1443.06    245.67 o 
 -32   0  10      461.70      510.10    202.72 o 
 -30   0  10    11165.52    10299.48    408.53 o 
 -28   0  10     5890.81     5602.30    333.99 o 
 -26   0  10    60248.07    55927.29    833.64 o 
 -24   0  10      187.07      -76.91    324.94 o 
 -22   0  10     4826.15     5227.47    283.50 o 
 -20   0  10      599.80      707.44    158.31 o 
 -18   0  10      862.31      785.11    150.43 o 
 -16   0  10    35591.00    33524.35    508.49 o 
 -14   0  10     3563.88     4034.98    211.90 o 
 -12   0  10    14898.01    13870.07    305.78 o 
 -10   0  10    26835.47    25743.47    450.50 o 
  -8   0  10    51765.61    50528.07    766.24 o 
  -6   0  10   339723.41   346144.19   1959.36 o 
  -4   0  10   648491.31   665128.88   5400.93 o 
  -2   0  10     2305.66     2374.34    127.41 o 
   0   0  10   172228.70   174102.53    887.70 o 
   2   0  10    48225.60    47238.12    907.78 o 
   4   0  10    87059.74    88047.57    516.81 o 
   6   0  10    31402.64    30853.54    519.01 o 
   8   0  10     9783.58     9276.00    255.24 o 
  10   0  10    18934.28    20546.31    378.65 o 
  12   0  10     5003.61     4964.26    228.71 o 
  14   0  10    11667.75    11693.13    327.77 o 
  16   0  10     1695.83     2225.35    199.63 o 
  18   0  10     3576.09     3206.69    267.10 o 
  20   0  10     2260.19     2409.16    236.88 o 
  22   0  10    21657.71    18729.96    490.45 o 
  24   0  10      701.07      612.99    204.16 o 
  26   0  10    14329.68    12988.53    450.23 o 
  28   0  10     1469.22     1612.24    321.86 o 
  30   0  10      640.20      723.03    199.82 o 
  32   0  10      727.58     1057.16    237.78 o 
  34   0  10     2377.64     3303.99    313.34 o 
  36   0  10        1.65      503.00    277.16 o 
  38   0  10        4.84      457.64    202.92 o 
 -39   1  10      425.83      657.09    243.30 o 
 -37   1  10       60.68      581.03    151.55 o 
 -35   1  10      672.30      818.95    172.28 o 
 -33   1  10     1167.24     1154.80    185.48 o 
 -31   1  10     2219.14     2511.21    180.61 o 
 -29   1  10     4756.55     4963.24    216.57 o 
 -27   1  10     2052.93     2037.95    166.70 o 
 -25   1  10     2187.40     2323.71    167.25 o 
 -23   1  10        4.36      -88.16     98.77 o 
 -21   1  10     4106.74     4444.84    179.49 o 
 -19   1  10     1395.60     1161.81    115.29 o 
 -17   1  10      959.65     1145.68    107.23 o 
 -15   1  10    13505.61    12468.22    206.27 o 
 -13   1  10     1072.55     1282.49     79.71 o 
 -11   1  10       22.66       70.97     49.03 o 
  -9   1  10      135.45       59.94     55.96 o 
  -7   1  10    58427.98    58032.86    400.69 o 
  -5   1  10    18301.13    18274.52    236.82 o 
  -3   1  10   104561.28   106195.27    551.54 o 
  -1   1  10    40496.49    42244.87    297.04 o 
   1   1  10     4547.74     4352.84    108.27 o 
   3   1  10    28859.22    30105.01    209.86 o 
   5   1  10      363.18      427.04     50.01 o 
   7   1  10    10119.12     9486.27    146.31 o 
   9   1  10     6525.54     7548.66    125.81 o 
  11   1  10    18404.74    18631.88    241.27 o 
  13   1  10      242.66       36.04     64.41 o 
  15   1  10    14688.67    14862.57    226.60 o 
  17   1  10    18164.19    16813.71    267.59 o 
  19   1  10     9375.55     8839.40    229.17 o 
  21   1  10      299.32      201.67    110.87 o 
  23   1  10    10651.42    10522.04    270.01 o 
  25   1  10     8372.19     7933.50    248.61 o 
  27   1  10     2997.82     2793.25    184.45 o 
  29   1  10      462.10      574.02    134.05 o 
  31   1  10     1431.80     1557.07    191.29 o 
  33   1  10      318.20      645.67    164.91 o 
  35   1  10     1745.02     2165.63    231.94 o 
  37   1  10     1240.23     1296.04    219.85 o 
 -38   2  10        0.08      282.10    177.02 o 
 -36   2  10     2342.31     2406.89    250.83 o 
 -34   2  10     1655.13     1682.15    219.16 o 
 -32   2  10      127.57      229.37    175.45 o 
 -30   2  10    17224.23    15611.77    333.57 o 
 -28   2  10      120.60      104.51    130.14 o 
 -26   2  10      556.89      580.62    164.55 o 
 -24   2  10       39.47       52.41    149.38 o 
 -22   2  10    19901.95    19909.65    378.14 o 
 -20   2  10    12789.76    12039.66    309.90 o 
 -18   2  10      142.62      239.11    106.34 o 
 -16   2  10    47498.89    45183.00    469.84 o 
 -14   2  10     1530.45     1972.10    133.12 o 
 -12   2  10      889.89      776.58     87.72 o 
 -10   2  10     7463.54     7860.84    162.32 o 
  -8   2  10      498.35      567.65    109.31 o 
  -6   2  10     1165.57      865.78    190.34 o 
  -4   2  10      102.41      108.68    154.08 o 
  -2   2  10     5305.70     5332.75    200.22 o 
   0   2  10     9388.55     9621.50    194.40 o 
   2   2  10    10754.89    10709.73    203.17 o 
   4   2  10       67.66       70.91     85.68 o 
   6   2  10     2664.48     2939.87    169.29 o 
   8   2  10    29606.72    30266.75    325.26 o 
  10   2  10    34544.66    34746.46    285.94 o 
  12   2  10    13370.68    13234.37    199.86 o 
  14   2  10      997.46     1082.58    121.52 o 
  16   2  10    15140.56    14133.53    300.69 o 
  18   2  10      121.71       14.42    126.15 o 
  20   2  10     8166.96     7782.62    204.87 o 
  22   2  10      923.30      677.69    155.68 o 
  24   2  10     1032.86      797.70    162.32 o 
  26   2  10     1807.49     1680.57    194.17 o 
  28   2  10       23.39       90.51    134.91 o 
  30   2  10       22.98      208.48    142.62 o 
  32   2  10     4856.61     5127.77    294.54 o 
  34   2  10     1833.60     2682.76    319.28 o 
  36   2  10      596.76     1408.73    214.09 o 
 -37   3  10       91.37      914.04    342.79 o 
 -35   3  10     1185.15      965.06    386.64 o 
 -33   3  10       48.76      455.27    236.47 o 
 -31   3  10      153.38      364.56    405.20 o 
 -29   3  10       22.95      186.32    213.63 o 
 -27   3  10      223.22      122.58    252.46 o 
 -25   3  10    16305.68    15735.57   1192.82 o 
 -23   3  10     5789.41     5294.04    363.96 o 
 -21   3  10     7450.01     6417.69    367.54 o 
 -19   3  10     1989.19     2001.36    243.59 o 
 -17   3  10     1601.05     1860.79    218.28 o 
 -15   3  10      299.51      548.41    147.84 o 
 -13   3  10        8.15      -87.38     95.29 o 
 -11   3  10     1784.03     2030.17    152.73 o 
  -9   3  10      235.12     -287.81    175.64 o 
  -7   3  10     7270.55     6570.03    542.29 o 
  -5   3  10      390.34      478.69    155.66 o 
  -3   3  10        3.61       51.37    101.96 o 
  -1   3  10     1399.26     1689.79    116.42 o 
   1   3  10     4118.34     5323.23    165.62 o 
   3   3  10     4949.95     5649.48    221.98 o 
   5   3  10     1074.72     1340.24    111.64 o 
   7   3  10    25912.91    25968.26    439.72 o 
   9   3  10     9478.56     9920.61    202.25 o 
  11   3  10     4903.22     4988.33    139.88 o 
  13   3  10      149.53      -19.47    108.06 o 
  15   3  10     6147.45     6004.47    238.92 o 
  17   3  10     7100.22     6934.30    267.36 o 
  19   3  10     1448.84     1286.23    171.97 o 
  21   3  10     9831.77     9215.68    359.96 o 
  23   3  10    12529.18    12348.21    491.47 o 
  25   3  10    21648.90    20081.94    605.37 o 
  27   3  10     3316.68     4351.23    363.23 o 
  29   3  10      379.73      550.51    209.07 o 
  31   3  10      584.00      838.94    285.10 o 
  33   3  10     4338.59     5188.16    435.03 o 
  35   3  10      201.54      956.62    305.13 o 
 -34   4  10     1787.51     2147.15   1254.86 o 
 -32   4  10      121.89     1086.68    581.61 o 
 -30   4  10      378.32      753.94    321.75 o 
 -28   4  10     1370.19     1640.36    391.24 o 
 -26   4  10     4321.39     4943.12    505.94 o 
 -24   4  10      187.80     -163.44    741.29 o 
 -22   4  10      181.81     -475.27    753.60 o 
 -20   4  10     3176.54     3174.42    897.89 o 
 -18   4  10        9.18      311.15    715.99 o 
 -16   4  10    11229.87     9644.29   1206.99 o 
 -14   4  10      427.14      879.43    774.80 o 
 -12   4  10      296.93      105.57    602.13 o 
 -10   4  10    20826.06    21377.97    682.26 o 
  -8   4  10    12766.82    13205.55    445.64 o 
  -6   4  10       56.21      169.31    105.92 o 
  -4   4  10     4877.75     5638.85    222.21 o 
  -2   4  10    12078.27    11363.83    278.20 o 
   0   4  10     3158.33     3204.21    168.75 o 
   2   4  10      268.23      298.27     85.02 o 
   4   4  10     3301.73     3412.81    268.45 o 
   6   4  10     2805.81     2943.22    263.69 o 
   8   4  10     1653.44     1574.42    227.75 o 
  10   4  10        0.65     -198.50     99.25 o 
  12   4  10    14647.55    13951.53    504.29 o 
  14   4  10     7418.86     7949.05    419.04 o 
  16   4  10     1100.53     1173.93    228.35 o 
  18   4  10      547.59      531.07    335.99 o 
  20   4  10     2323.06     2303.51    302.81 o 
  22   4  10     1882.08     2249.02    318.12 o 
  24   4  10     2961.74     2674.31    372.31 o 
  26   4  10     2484.56     2427.07    334.01 o 
  28   4  10     1277.92     1129.06    271.95 o 
  30   4  10     2498.59     3111.40    620.91 o 
  32   4  10      132.51      488.85    303.64 o 
 -31   5  10     3979.91     4187.88   1295.21 o 
 -29   5  10      305.43     -525.19    906.10 o 
 -27   5  10     1023.91      257.81    915.67 o 
 -25   5  10     1242.23      828.14    947.81 o 
 -23   5  10     1345.67     2105.56    953.97 o 
 -21   5  10     8445.19    10475.85   1355.38 o 
 -19   5  10     5430.88     5796.30    642.41 o 
 -17   5  10     4940.09     4817.89    571.88 o 
 -15   5  10      567.81      655.02    377.31 o 
 -13   5  10      781.39      687.85    190.66 o 
 -11   5  10        0.24      208.01    151.30 o 
  -9   5  10      167.56      237.81    134.43 o 
  -7   5  10       97.87      -51.37    168.23 o 
  -5   5  10      652.03      619.62    134.80 o 
  -3   5  10       26.01        5.36     93.83 o 
  -1   5  10    23951.34    23217.37    508.86 o 
   1   5  10      405.10      390.11    139.27 o 
   3   5  10    19903.96    20439.75    491.74 o 
   5   5  10       48.35      300.84    137.94 o 
   7   5  10       16.73      285.57    166.45 o 
   9   5  10     2214.44     2655.34    302.58 o 
  11   5  10     1240.21     1316.40    245.41 o 
  13   5  10     2951.19     3361.39    338.69 o 
  15   5  10      165.78       25.38    164.62 o 
  17   5  10     6927.56     7208.29    465.11 o 
  19   5  10       96.02      249.99    193.14 o 
  21   5  10       87.73      307.69    194.55 o 
  23   5  10      168.96      154.63    193.66 o 
  25   5  10     1305.02      958.09    255.71 o 
  27   5  10      867.20     2322.64    521.84 o 
  29   5  10     1264.65     1296.86    478.49 o 
 -26   6  10      235.40      410.23    393.83 o 
 -24   6  10     2562.13     2443.97    420.16 o 
 -22   6  10     1872.32     1993.71    370.41 o 
 -20   6  10        0.01       99.55    207.56 o 
 -18   6  10        0.05      118.23    209.20 o 
 -16   6  10     3504.98     2845.07    394.84 o 
 -14   6  10      253.22      570.04    219.04 o 
 -12   6  10     1349.64     1976.30    333.52 o 
 -10   6  10        3.80      -54.00    185.83 o 
  -8   6  10      559.16      786.75    220.29 o 
  -6   6  10      212.83       47.72    175.97 o 
  -4   6  10      715.52      857.19    311.46 o 
  -2   6  10       20.68      110.47    136.01 o 
   0   6  10      328.13      243.12    147.17 o 
   2   6  10      848.22      866.15    188.84 o 
   4   6  10     3705.31     4009.49    411.18 o 
   6   6  10      379.15      478.98    207.88 o 
   8   6  10     8768.41     9594.54    572.42 o 
  10   6  10     2555.13     2957.38    338.87 o 
  12   6  10       20.48      321.47    201.48 o 
  14   6  10     1690.44     1410.85    286.63 o 
  16   6  10     3112.57     3516.35    390.85 o 
  18   6  10      256.21      550.27    220.29 o 
  20   6  10     2966.73     3137.80    439.51 o 
  22   6  10     2652.57     2835.39    585.34 o 
  24   6  10     1105.47      528.16    395.35 o 
 -19   7  10       10.99      202.48    299.23 o 
 -17   7  10      637.63      454.81    388.08 o 
 -15   7  10      164.06     -102.76    348.76 o 
 -13   7  10      436.44      283.85    634.27 o 
 -11   7  10      444.25      624.34    315.14 o 
  -9   7  10     1233.41     1467.38    291.05 o 
  -7   7  10     6281.59     6910.48    482.14 o 
  -5   7  10       60.35      346.61    188.98 o 
  -3   7  10      669.86      534.59    288.71 o 
  -1   7  10      387.29      459.20    204.45 o 
   1   7  10     2427.41     2534.67    362.22 o 
   3   7  10        4.55      378.54    352.58 o 
   5   7  10      248.98      258.44    202.45 o 
   7   7  10      790.09      664.97    246.17 o 
   9   7  10      879.27      751.31    344.66 o 
  11   7  10      643.78      452.04    291.67 o 
  13   7  10      151.40      396.18    299.37 o 
  15   7  10      252.46      196.26    426.72 o 
  17   7  10       73.61      186.01    406.21 o 
 -39   1  11      496.64      933.46    198.16 o 
 -37   1  11      261.54      760.95    204.90 o 
 -35   1  11      152.31      275.07    226.26 o 
 -33   1  11      121.87      181.96    131.38 o 
 -31   1  11     7395.47     7052.53    244.76 o 
 -29   1  11     9198.61     8634.93    255.88 o 
 -27   1  11     1805.10     1866.92    163.28 o 
 -25   1  11     3842.88     3942.13    192.24 o 
 -23   1  11      102.30       16.45    130.34 o 
 -21   1  11       30.48     -172.21     93.48 o 
 -19   1  11      171.62       35.29     88.22 o 
 -17   1  11       24.19     -142.81     74.47 o 
 -15   1  11     2339.56     2666.02    112.75 o 
 -13   1  11     2959.52     3153.64    100.25 o 
 -11   1  11     1755.29     1690.32     78.85 o 
  -9   1  11     2466.93     2583.45     95.04 o 
  -7   1  11     5952.06     6832.55    117.57 o 
  -5   1  11     9079.65     8745.43    172.02 o 
  -3   1  11    31918.16    33303.83    309.70 o 
  -1   1  11    69078.12    68853.35    586.95 o 
   1   1  11      630.70      642.64     65.32 o 
   3   1  11    27777.99    27105.04    209.84 o 
   5   1  11     9869.41    10278.94    130.68 o 
   7   1  11    14259.51    14046.75    141.36 o 
   9   1  11    21523.71    23925.32    217.01 o 
  11   1  11    13356.86    13589.54    185.70 o 
  13   1  11     2203.33     2746.44    115.22 o 
  15   1  11    36623.87    36707.64    353.60 o 
  17   1  11      837.05      802.50    112.42 o 
  19   1  11      759.95      609.14    115.40 o 
  21   1  11     1162.19     1389.61    143.71 o 
  23   1  11     6951.55     7081.08    238.55 o 
  25   1  11     1067.82     1175.54    146.71 o 
  27   1  11     1805.23     1677.47    160.72 o 
  29   1  11      860.97      832.82    140.75 o 
  31   1  11     1081.96     1276.72    186.71 o 
  33   1  11      547.31      870.63    173.80 o 
  35   1  11      712.56      796.01    197.44 o 
  37   1  11       24.86      170.69    159.52 o 
 -38   2  11      669.00      898.84    236.99 o 
 -36   2  11       73.79      410.10    167.26 o 
 -34   2  11     3607.75     3358.01    270.89 o 
 -32   2  11       31.98      -74.32    136.78 o 
 -30   2  11      370.61      184.85    219.22 o 
 -28   2  11     4619.53     4451.36    248.57 o 
 -26   2  11    17271.75    15651.82    375.02 o 
 -24   2  11     1059.94      940.34    158.25 o 
 -22   2  11     3487.89     3812.52    254.04 o 
 -20   2  11      207.15      492.02    116.62 o 
 -18   2  11    12730.54    13082.90    282.48 o 
 -16   2  11       97.44      101.66     85.78 o 
 -14   2  11    42072.66    43000.20    412.94 o 
 -12   2  11     9000.29     9183.20    199.55 o 
 -10   2  11        5.31      -45.67     49.40 o 
  -8   2  11      145.28       99.94    110.43 o 
  -6   2  11     5918.11     5760.19    239.23 o 
  -4   2  11      795.57      751.06    150.21 o 
  -2   2  11     5613.35     5757.04    205.93 o 
   0   2  11    24195.54    25861.59    330.27 o 
   2   2  11       80.43       -9.50     59.56 o 
   4   2  11     5276.57     5757.47    210.53 o 
   6   2  11     2440.90     3160.50    108.10 o 
   8   2  11    39543.70    41935.62    340.63 o 
  10   2  11       57.83       19.13     59.14 o 
  12   2  11      435.51      357.11     76.34 o 
  14   2  11       52.61       16.96     71.87 o 
  16   2  11       42.03      182.18     99.66 o 
  18   2  11      881.46     1079.22    154.62 o 
  20   2  11    16597.17    14880.03    351.28 o 
  22   2  11      321.54      395.97    105.06 o 
  24   2  11     2670.66     2777.46    217.72 o 
  26   2  11      796.02      814.88    171.48 o 
  28   2  11     1279.68     1269.77    191.19 o 
  30   2  11        0.63      149.00    143.84 o 
  32   2  11     1136.65     1298.44    199.02 o 
  34   2  11       20.76      600.33    206.94 o 
  36   2  11      701.43     1334.02    218.40 o 
 -37   3  11      328.84     1003.50    402.71 o 
 -35   3  11     6371.54     6530.40    997.97 o 
 -33   3  11     1916.50     1336.12    287.58 o 
 -31   3  11     3553.22     4134.19    402.10 o 
 -29   3  11     2461.94     2733.87    340.58 o 
 -27   3  11     3808.48     3805.64    437.78 o 
 -25   3  11       53.47       92.60    194.28 o 
 -23   3  11     1148.12     1009.90    258.83 o 
 -21   3  11      129.56      236.18    216.89 o 
 -19   3  11       18.55      -30.11    142.65 o 
 -17   3  11    12638.33    12436.18    900.64 o 
 -15   3  11     8818.83     9231.54    321.80 o 
 -13   3  11     5511.18     6074.61    254.07 o 
 -11   3  11     3241.62     3498.62    192.33 o 
  -9   3  11     4696.15     4666.67    241.52 o 
  -7   3  11    10554.92    10576.68    522.10 o 
  -5   3  11      249.18      124.68     94.83 o 
  -3   3  11     8876.74     8943.75    293.44 o 
  -1   3  11      299.07      439.36     88.28 o 
   1   3  11      690.89      593.63     86.90 o 
   3   3  11     4806.84     4943.52    193.64 o 
   5   3  11    21959.94    20340.93    386.23 o 
   7   3  11     3311.31     3448.79    277.31 o 
   9   3  11     3868.02     3818.20    216.39 o 
  11   3  11      414.99      642.85     70.38 o 
  13   3  11        0.29      230.39     96.19 o 
  15   3  11     1995.59     2204.80    176.63 o 
  17   3  11    11158.13    11293.66    323.81 o 
  19   3  11    10719.45     9576.18    322.57 o 
  21   3  11    10674.47    10002.46    340.81 o 
  23   3  11      134.46      385.14    158.83 o 
  25   3  11     4864.72     5353.11    449.22 o 
  27   3  11     3169.65     3462.67    303.27 o 
  29   3  11     2201.55     2734.95    354.87 o 
  31   3  11      865.86     1580.40    284.00 o 
  33   3  11      319.29     1452.01    267.10 o 
  35   3  11      463.10     1803.30    463.73 o 
 -34   4  11       68.03      810.99    350.57 o 
 -32   4  11      381.23     1376.68    712.23 o 
 -30   4  11      475.53      882.27    390.82 o 
 -28   4  11      163.02      201.12    244.12 o 
 -26   4  11        0.18      380.53    340.56 o 
 -24   4  11      461.13      222.95    260.61 o 
 -22   4  11      135.73     -116.25    754.97 o 
 -20   4  11     3440.79     4217.28   1048.34 o 
 -18   4  11     6020.91     6053.41   1021.67 o 
 -16   4  11      935.57      894.28    430.08 o 
 -14   4  11       23.16     -203.71    294.00 o 
 -12   4  11      551.03      279.04    524.17 o 
 -10   4  11      733.07      500.65    198.06 o 
  -8   4  11     8694.86     8352.53    370.62 o 
  -6   4  11       77.34      -83.91     88.88 o 
  -4   4  11     1616.82     1678.23    154.89 o 
  -2   4  11    12690.20    12406.83    286.53 o 
   0   4  11     3264.49     3492.71    171.21 o 
   2   4  11     4061.61     4073.25    174.10 o 
   4   4  11      105.81      -51.74    101.05 o 
   6   4  11    11705.88    11090.53    425.81 o 
   8   4  11     4599.57     4770.89    326.59 o 
  10   4  11     1182.20     1059.72    207.98 o 
  12   4  11      231.53      -12.38    135.84 o 
  14   4  11     4426.57     4344.98    342.73 o 
  16   4  11     3815.53     3269.59    326.78 o 
  18   4  11     2559.19     2594.43    352.97 o 
  20   4  11       32.03      -88.20    182.80 o 
  22   4  11      130.16       96.02    210.54 o 
  24   4  11      465.24      410.88    206.89 o 
  26   4  11        0.12      333.08    209.28 o 
  28   4  11     1001.09      865.95    265.47 o 
  30   4  11     3600.52     4051.98    519.41 o 
  32   4  11       34.58     1259.75    394.69 o 
 -31   5  11      180.17     2274.47   1131.77 o 
 -29   5  11      484.29      822.67   1064.75 o 
 -27   5  11       55.34      -69.75    909.52 o 
 -25   5  11     9872.54     8646.56   1386.16 o 
 -23   5  11      102.78     -571.01    821.30 o 
 -21   5  11       84.71      355.60    885.58 o 
 -19   5  11       19.10      197.45    312.79 o 
 -17   5  11       35.64       22.23    272.13 o 
 -15   5  11     1234.08     1449.13    321.39 o 
 -13   5  11      854.30      491.93    270.89 o 
 -11   5  11     4046.31     4122.16    323.36 o 
  -9   5  11     1784.56     2281.73    230.56 o 
  -7   5  11      499.98      447.95    148.41 o 
  -5   5  11     1243.09     1104.80    157.78 o 
  -3   5  11      145.21      317.30    113.05 o 
  -1   5  11      104.16      237.50    129.59 o 
   1   5  11    14160.07    13832.75    452.89 o 
   3   5  11       94.64       43.83    167.69 o 
   5   5  11     2236.40     2185.97    351.74 o 
   7   5  11      797.98     1007.35    217.60 o 
   9   5  11     6514.40     7229.61    425.91 o 
  11   5  11     1091.62     1393.96    248.81 o 
  13   5  11     1621.02     1215.06    256.37 o 
  15   5  11      185.21      287.45    238.27 o 
  17   5  11        0.57      347.64    232.25 o 
  19   5  11     6189.95     6998.93    525.08 o 
  21   5  11      329.41      249.85    242.91 o 
  23   5  11        5.34      290.50    208.72 o 
  25   5  11      473.44      763.25    252.54 o 
  27   5  11     1922.45     3253.80    928.27 o 
  29   5  11      858.92     1719.04    479.16 o 
 -26   6  11      407.39      553.25    432.09 o 
 -24   6  11        2.76      101.87    398.68 o 
 -22   6  11      378.34      344.55    311.76 o 
 -20   6  11      165.90      194.84    206.38 o 
 -18   6  11       35.40      476.48    237.85 o 
 -16   6  11      520.10      261.61    201.88 o 
 -14   6  11      110.05      243.83    191.30 o 
 -12   6  11      753.57      688.01    464.71 o 
 -10   6  11      352.97      611.33    274.33 o 
  -8   6  11      547.75      449.95    226.93 o 
  -6   6  11     1235.63     1023.24    228.63 o 
  -4   6  11     1375.82     1591.29    246.39 o 
  -2   6  11     2821.78     2329.53    261.43 o 
   0   6  11      786.17      785.08    184.54 o 
   2   6  11     6996.55     6672.12    485.90 o 
   4   6  11       15.45      367.71    259.94 o 
   6   6  11       50.12      103.84    171.17 o 
   8   6  11     2994.89     2943.81    477.39 o 
  10   6  11      626.10      210.97    196.97 o 
  12   6  11      808.76      803.39    235.46 o 
  14   6  11      361.84      756.37    231.70 o 
  16   6  11     1401.81     1884.20    320.57 o 
  18   6  11      218.69      793.22    246.55 o 
  20   6  11     1028.04      801.46    349.71 o 
  22   6  11      510.58      430.55    393.28 o 
  24   6  11     1828.90     1820.26   1034.32 o 
 -19   7  11        5.63       26.22    315.36 o 
 -17   7  11      264.25      438.95    353.21 o 
 -15   7  11     6797.79     6923.76    750.29 o 
 -13   7  11      139.92      282.61    318.68 o 
 -11   7  11     3773.79     3678.48    925.86 o 
  -9   7  11      504.90      368.66    223.16 o 
  -7   7  11      174.23      -46.88    167.53 o 
  -5   7  11      500.66      395.27    430.85 o 
  -3   7  11     4810.94     5554.74    767.69 o 
  -1   7  11     1007.29      681.31    221.71 o 
   1   7  11      107.83      305.82    203.81 o 
   3   7  11       52.78      238.95    202.55 o 
   5   7  11     2911.70     2727.02    387.55 o 
   7   7  11      475.17      825.12    257.49 o 
   9   7  11      834.69      906.51    266.09 o 
  11   7  11      621.98      325.42    539.21 o 
  13   7  11        2.71      182.46    262.41 o 
  15   7  11     2855.72     1914.77    690.00 o 
 -40   0  12     1517.32     2031.40    308.26 o 
 -38   0  12     1832.95     2296.38    272.86 o 
 -36   0  12        5.44      425.54    194.71 o 
 -34   0  12    25107.78    21859.43    659.35 o 
 -32   0  12      372.76      604.60    200.21 o 
 -30   0  12     2775.79     2702.18    271.13 o 
 -28   0  12     4253.74     4936.02    322.35 o 
 -26   0  12       51.31      126.74    176.96 o 
 -24   0  12      992.86     1123.00    199.53 o 
 -22   0  12     2311.75     2205.51    222.11 o 
 -20   0  12     2078.45     2294.93    207.45 o 
 -18   0  12    36696.34    35975.62    556.21 o 
 -16   0  12    11069.95    10431.12    302.97 o 
 -14   0  12    53518.79    52614.57    619.86 o 
 -12   0  12     3529.80     4215.28    199.99 o 
 -10   0  12    10722.63    11232.67    247.04 o 
  -8   0  12     1001.94     1140.26    121.39 o 
  -6   0  12    90883.26    89730.86   1349.98 o 
  -4   0  12   161362.81   166219.28   1295.27 o 
  -2   0  12    11949.33    13070.45    252.58 o 
   0   0  12   121580.95   123369.39    653.45 o 
   2   0  12    52763.36    52143.29    385.75 o 
   4   0  12    40312.32    39670.14    531.61 o 
   6   0  12     5879.61     5728.88    164.79 o 
   8   0  12     2177.03     2048.51    136.08 o 
  10   0  12    19900.34    18238.89    369.68 o 
  12   0  12      757.35      863.54    184.58 o 
  14   0  12      255.01      453.27    156.35 o 
  16   0  12     5570.48     5625.19    273.53 o 
  18   0  12     8980.41     7758.99    323.33 o 
  20   0  12    20277.01    19068.11    486.60 o 
  22   0  12    30968.01    28594.48    731.60 o 
  24   0  12      358.15      435.39    182.73 o 
  26   0  12     5606.94     5784.79    354.86 o 
  28   0  12      260.25      272.61    243.01 o 
  30   0  12      595.04      650.62    207.44 o 
  32   0  12     3459.52     3403.66    386.92 o 
  34   0  12    13641.62    12725.27    496.75 o 
  36   0  12      244.16      908.81    276.75 o 
 -39   1  12     1048.06     1236.54    208.00 o 
 -37   1  12     4958.92     4998.67    379.63 o 
 -35   1  12      160.75      309.52    133.16 o 
 -33   1  12      518.33      593.56    151.09 o 
 -31   1  12     4196.79     4233.89    298.39 o 
 -29   1  12     3991.02     4137.34    204.31 o 
 -27   1  12     1025.12      946.83    143.62 o 
 -25   1  12    11816.87    10523.69    261.36 o 
 -23   1  12    17602.28    16129.43    296.92 o 
 -21   1  12    17560.09    16600.91    285.01 o 
 -19   1  12    20561.38    20132.94    298.00 o 
 -17   1  12     4231.93     4351.26    152.94 o 
 -15   1  12      658.66      683.92     85.35 o 
 -13   1  12     7994.36     7786.68    139.55 o 
 -11   1  12     3586.19     3850.04    125.67 o 
  -9   1  12     2297.77     2769.60    101.41 o 
  -7   1  12    21552.01    21280.80    199.34 o 
  -5   1  12     2774.88     2586.29     87.70 o 
  -3   1  12     8268.53     8741.66    163.44 o 
  -1   1  12     5985.25     5773.04    109.59 o 
   1   1  12    44088.82    43023.79    261.50 o 
   3   1  12    10696.86    10335.40    131.56 o 
   5   1  12     2878.07     3006.02     85.78 o 
   7   1  12      996.99     1261.20     55.11 o 
   9   1  12    54032.99    54240.45    310.02 o 
  11   1  12     2562.54     2124.01     97.43 o 
  13   1  12       11.30       76.50     59.15 o 
  15   1  12      305.01      125.11     75.60 o 
  17   1  12     1145.96     1331.48    127.07 o 
  19   1  12     6183.34     6021.09    206.52 o 
  21   1  12      294.84      155.05    156.89 o 
  23   1  12    26674.35    24203.54    385.64 o 
  25   1  12     6560.75     6644.78    236.25 o 
  27   1  12       81.98        6.90    116.54 o 
  29   1  12     1515.72     1611.10    163.27 o 
  31   1  12      562.26      641.27    166.45 o 
  33   1  12     1124.66     1252.49    191.70 o 
  35   1  12     1984.57     2080.90    259.64 o 
  37   1  12      387.07      785.34    194.30 o 
 -38   2  12     4393.79     4436.19    349.56 o 
 -36   2  12     2468.27     2773.41    263.16 o 
 -34   2  12      639.87      505.97    173.50 o 
 -32   2  12      932.83     1169.35    196.12 o 
 -30   2  12      166.99      301.70    236.42 o 
 -28   2  12     2021.10     2040.55    214.94 o 
 -26   2  12     9302.61     8663.54    289.94 o 
 -24   2  12     7117.58     6909.48    262.74 o 
 -22   2  12     1662.76     1479.92    223.01 o 
 -20   2  12     4293.90     4683.80    211.02 o 
 -18   2  12     5556.50     6203.34    213.23 o 
 -16   2  12    14477.88    14446.68    274.07 o 
 -14   2  12     1917.08     1708.94    112.33 o 
 -12   2  12     5851.39     5036.31    217.03 o 
 -10   2  12      881.29     1372.95     91.01 o 
  -8   2  12    75075.13    73556.05   1039.50 o 
  -6   2  12     5303.54     5627.69    247.69 o 
  -4   2  12    22673.50    22625.16    516.34 o 
  -2   2  12      864.65      792.63    325.74 o 
   0   2  12    34248.10    37994.75    378.86 o 
   2   2  12     2521.46     2234.09    174.52 o 
   4   2  12     6046.35     6490.72    224.32 o 
   6   2  12    11111.44    12827.44    170.60 o 
   8   2  12      519.02      440.40     66.41 o 
  10   2  12    26476.63    26266.03    275.30 o 
  12   2  12    12615.98    12478.66    210.94 o 
  14   2  12     8541.11     8160.34    190.89 o 
  16   2  12    12178.23    11242.75    272.38 o 
  18   2  12       44.48       37.34    105.91 o 
  20   2  12     7751.94     6641.77    271.00 o 
  22   2  12      154.46      110.62     87.44 o 
  24   2  12     1998.13     2070.69    202.28 o 
  26   2  12     1264.93     1099.26    257.14 o 
  28   2  12     3325.41     3135.18    243.93 o 
  30   2  12      382.71      651.80    172.26 o 
  32   2  12        1.69      298.80    157.97 o 
  34   2  12      851.64     1478.48    231.34 o 
  36   2  12      235.63      955.80    191.27 o 
 -37   3  12     1017.08     1504.88    445.42 o 
 -35   3  12      315.70     1127.97    286.50 o 
 -33   3  12     1722.61     2712.66    464.01 o 
 -31   3  12     3583.08     3759.71    390.93 o 
 -29   3  12     3634.68     3569.94    364.33 o 
 -27   3  12     5357.50     4963.39    398.17 o 
 -25   3  12     8551.38     7144.15    418.75 o 
 -23   3  12      374.47      302.94    225.34 o 
 -21   3  12     4386.37     4871.23    506.81 o 
 -19   3  12       10.54      156.76    220.30 o 
 -17   3  12      166.93      401.72    156.88 o 
 -15   3  12      385.79      412.83    190.90 o 
 -13   3  12     6139.49     6326.51    352.67 o 
 -11   3  12     1274.67     1032.84    309.31 o 
  -9   3  12     1441.90     1682.46    435.27 o 
  -7   3  12    17824.29    16859.23    647.54 o 
  -5   3  12    21241.19    22293.45    463.10 o 
  -3   3  12        3.77       -8.90     91.43 o 
  -1   3  12       43.51      -46.64     51.50 o 
   1   3  12    33457.48    34413.95    338.18 o 
   3   3  12       59.60      128.67     71.82 o 
   5   3  12    36459.67    36670.27    525.56 o 
   7   3  12    20628.09    21351.23    451.73 o 
   9   3  12     5782.57     5817.06    255.68 o 
  11   3  12      429.86      378.62     94.85 o 
  13   3  12      726.33      606.33    117.66 o 
  15   3  12    11101.72    10127.24    299.93 o 
  17   3  12     5029.51     4937.05    250.90 o 
  19   3  12    10356.68    10275.40    337.85 o 
  21   3  12        0.06      -40.93    109.47 o 
  23   3  12      219.64      406.34    138.98 o 
  25   3  12      158.91      398.86    159.44 o 
  27   3  12       37.15      613.84    185.65 o 
  29   3  12      274.28      581.14    202.98 o 
  31   3  12       36.82      462.43    220.66 o 
  33   3  12     5750.24     7683.16    562.81 o 
 -34   4  12      145.48      716.58    588.11 o 
 -32   4  12      150.94     1122.19    971.06 o 
 -30   4  12     2607.46     2730.53    456.10 o 
 -28   4  12       12.43      240.52    259.27 o 
 -26   4  12     4064.36     4054.07    954.65 o 
 -24   4  12       34.92      -36.50    252.12 o 
 -22   4  12     7530.46     7671.39   1162.54 o 
 -20   4  12     5262.88     5053.63    997.05 o 
 -18   4  12    15696.79    16731.00   1420.35 o 
 -16   4  12     3921.31     4741.78    605.65 o 
 -14   4  12      674.63      767.42    372.40 o 
 -12   4  12    11475.48    11981.02    799.02 o 
 -10   4  12     1162.33     1434.66    270.90 o 
  -8   4  12     3189.44     3528.83    303.73 o 
  -6   4  12     7432.60     6960.07    805.47 o 
  -4   4  12     8163.62     8706.43    276.71 o 
  -2   4  12     2125.75     2213.10    151.67 o 
   0   4  12      290.70      232.66     80.29 o 
   2   4  12     4339.26     4390.24    198.47 o 
   4   4  12    29626.65    29368.03    697.41 o 
   6   4  12      444.46      423.67    161.01 o 
   8   4  12     2326.28     2201.63    390.67 o 
  10   4  12      657.43      583.64    182.62 o 
  12   4  12     7800.09     7387.55    405.96 o 
  14   4  12      395.55      517.72    185.32 o 
  16   4  12     2191.16     2662.46    306.54 o 
  18   4  12      881.10      644.67    205.48 o 
  20   4  12     3434.33     3210.74    351.78 o 
  22   4  12     2513.62     2370.97    320.41 o 
  24   4  12     2124.80     2570.98    353.19 o 
  26   4  12       78.99      333.78    263.54 o 
  28   4  12     1783.01     2427.06    352.67 o 
  30   4  12      118.55      296.24    401.16 o 
  32   4  12     1204.48     2844.75    509.50 o 
 -31   5  12      275.29     -117.62    947.81 o 
 -29   5  12     1208.60      300.89   1031.24 o 
 -27   5  12       11.52      153.87    930.72 o 
 -25   5  12      963.23      711.88    925.93 o 
 -23   5  12     9840.52     9807.05   1380.00 o 
 -21   5  12      216.42    -1404.62    702.31 o 
 -19   5  12     6725.90     6679.88    669.20 o 
 -17   5  12      678.30      880.53    357.76 o 
 -15   5  12       87.48     -125.27    301.87 o 
 -13   5  12    10917.29    12486.83    630.28 o 
 -11   5  12        1.52      -84.59    137.24 o 
  -9   5  12     3839.37     3776.51    367.19 o 
  -7   5  12     4245.04     3741.16    260.68 o 
  -5   5  12    23121.19    23371.03    497.70 o 
  -3   5  12       90.42      136.13    117.04 o 
  -1   5  12      993.79      867.93    171.62 o 
   1   5  12     5774.03     6743.38    535.97 o 
   3   5  12      844.84      908.99    184.08 o 
   5   5  12     3299.17     3391.25    313.32 o 
   7   5  12     2119.54     2005.40    275.17 o 
   9   5  12     3289.13     3758.89    344.42 o 
  11   5  12     1469.35     1317.72    257.62 o 
  13   5  12      683.79      853.04    215.29 o 
  15   5  12       27.20      170.47    175.04 o 
  17   5  12     4595.51     4494.44    401.96 o 
  19   5  12     4050.66     4471.40    687.01 o 
  21   5  12        3.55     -219.29    139.51 o 
  23   5  12     1662.73     1701.44    308.91 o 
  25   5  12     6879.20     7426.67    642.59 o 
  27   5  12     4872.98     6103.34    631.31 o 
 -26   6  12     1874.52     1235.39    576.48 o 
 -24   6  12      535.11      432.05    327.95 o 
 -22   6  12       37.96      267.62    344.67 o 
 -20   6  12     3743.44     3598.79    516.34 o 
 -18   6  12        1.46      258.16    206.26 o 
 -16   6  12      409.92      455.83    232.02 o 
 -14   6  12     1084.84     1834.48    389.58 o 
 -12   6  12      659.89     1348.98    327.05 o 
 -10   6  12     5153.31     5332.22    494.73 o 
  -8   6  12     3711.39     4204.71    376.13 o 
  -6   6  12     1194.93     1154.31    238.92 o 
  -4   6  12      389.31       77.12    135.98 o 
  -2   6  12     2031.81     1434.46    226.96 o 
   0   6  12     8105.90     8800.28    541.71 o 
   2   6  12        1.30      197.55    189.30 o 
   4   6  12      275.54      270.87    188.59 o 
   6   6  12     3310.93     3709.39    419.35 o 
   8   6  12      762.92      595.85    251.81 o 
  10   6  12     3747.33     3462.77    418.41 o 
  12   6  12    12224.51    12247.02    574.79 o 
  14   6  12        2.26      134.42    177.04 o 
  16   6  12     3992.65     4200.01    422.90 o 
  18   6  12     1320.06     2275.49    347.89 o 
  20   6  12     3221.44     3233.97    471.92 o 
  22   6  12       38.97      552.88    660.25 o 
 -19   7  12      159.64      407.61    381.88 o 
 -17   7  12     1975.14     2806.98    919.09 o 
 -15   7  12     1854.23     1053.70    576.48 o 
 -13   7  12      335.95     -139.21    488.14 o 
 -11   7  12     2249.86     2023.14    420.29 o 
  -9   7  12     2870.92     2974.44    370.96 o 
  -7   7  12      135.81     -174.49    310.58 o 
  -5   7  12      734.13      574.06    303.29 o 
  -3   7  12        6.59     -189.26    214.08 o 
  -1   7  12       22.54      -11.33    195.88 o 
   1   7  12      125.26      396.51    219.77 o 
   3   7  12     1041.16     1324.71    295.49 o 
   5   7  12     2614.53     2535.99    448.03 o 
   7   7  12     1290.02     1470.86    332.50 o 
   9   7  12     1173.88      850.71    275.01 o 
  11   7  12      489.43      363.32    364.81 o 
  13   7  12      194.01      565.54    477.33 o 
  15   7  12        4.58      -27.35    389.79 o 
 -39   1  13       82.95      413.17    184.63 o 
 -37   1  13      674.03      898.56    175.33 o 
 -35   1  13     1084.29     1416.49    178.16 o 
 -33   1  13        0.65      -46.79    128.56 o 
 -31   1  13     1028.42     1106.59    176.33 o 
 -29   1  13      826.47     1220.47    146.08 o 
 -27   1  13     3664.65     3651.50    191.47 o 
 -25   1  13      745.56      755.62    135.22 o 
 -23   1  13      333.28      349.96    117.81 o 
 -21   1  13     1512.82     1684.86    137.04 o 
 -19   1  13     1003.91     1078.81    115.86 o 
 -17   1  13     6548.81     6086.26    226.49 o 
 -15   1  13     1747.25     1740.57    100.03 o 
 -13   1  13     8049.86     7509.32    132.96 o 
 -11   1  13     2624.17     2951.13     96.62 o 
  -9   1  13     3668.64     3420.07    157.53 o 
  -7   1  13      855.84     1032.97     72.01 o 
  -5   1  13      353.89      374.59     61.28 o 
  -3   1  13    32643.21    31938.74    238.66 o 
  -1   1  13     2695.17     3292.33     87.49 o 
   1   1  13    15697.93    15745.59    159.97 o 
   3   1  13    62539.18    64985.06    365.78 o 
   5   1  13     3796.34     4275.51    104.95 o 
   7   1  13    34100.77    36347.30    230.37 o 
   9   1  13    47213.25    48159.15    282.10 o 
  11   1  13     7143.86     7672.38    149.69 o 
  13   1  13     9506.06     9066.70    171.74 o 
  15   1  13      521.69      273.70     89.32 o 
  17   1  13     9801.74     9086.95    229.80 o 
  19   1  13    11458.42    10792.56    313.86 o 
  21   1  13      748.11      581.95    127.64 o 
  23   1  13    10943.50    10335.03    270.29 o 
  25   1  13       60.06       18.66    110.40 o 
  27   1  13        3.44      100.00    117.06 o 
  29   1  13     1942.91     1732.79    199.43 o 
  31   1  13      152.35      453.34    158.53 o 
  33   1  13       58.57      477.91    155.52 o 
  35   1  13     4725.86     5852.05    605.31 o 
 -38   2  13      877.47     1182.58    233.16 o 
 -36   2  13      724.13      753.48    192.18 o 
 -34   2  13     1856.61     1587.25    229.02 o 
 -32   2  13      765.51      636.66    169.74 o 
 -30   2  13      185.10      240.55    159.19 o 
 -28   2  13     3327.80     3357.30    245.67 o 
 -26   2  13      666.28      612.87    163.31 o 
 -24   2  13     2418.98     2328.88    190.43 o 
 -22   2  13     8171.30     7981.09    267.90 o 
 -20   2  13     2833.58     3354.04    188.95 o 
 -18   2  13     8999.39     9055.01    334.09 o 
 -16   2  13       35.08       47.79     82.31 o 
 -14   2  13        3.00      100.18    105.92 o 
 -12   2  13     3020.68     3215.15    149.17 o 
 -10   2  13        6.84       42.66     67.69 o 
  -8   2  13    11011.39    11055.99    240.19 o 
  -6   2  13     1928.44     1649.51    171.03 o 
  -4   2  13     9931.72    10594.53    462.01 o 
  -2   2  13      184.50      221.13    121.73 o 
   0   2  13    15337.75    17281.40    277.79 o 
   2   2  13     3353.93     3645.25    176.37 o 
   4   2  13    31794.01    34472.95    276.26 o 
   6   2  13    18301.04    18447.95    202.39 o 
   8   2  13    24798.78    28062.72    274.18 o 
  10   2  13    22073.93    22667.02    230.36 o 
  12   2  13    15402.09    16262.71    243.16 o 
  14   2  13      225.99      223.33     93.61 o 
  16   2  13       31.89      -33.09     87.23 o 
  18   2  13       25.78      -62.95     97.46 o 
  20   2  13       58.28     -115.80    111.79 o 
  22   2  13      558.15      440.38     97.53 o 
  24   2  13     1055.97     1109.53    130.06 o 
  26   2  13     2207.55     2332.42    165.59 o 
  28   2  13      300.47      414.07    163.16 o 
  30   2  13        2.85      -25.57    140.62 o 
  32   2  13       34.45      461.67    162.94 o 
  34   2  13        6.39      452.55    245.21 o 
 -37   3  13     1141.40     1263.02    418.01 o 
 -35   3  13      139.95      674.19    421.64 o 
 -33   3  13        7.15      410.18    230.23 o 
 -31   3  13     1784.95     2048.35    332.43 o 
 -29   3  13      623.79      770.91    243.55 o 
 -27   3  13      625.29      508.70    225.24 o 
 -25   3  13     1151.38     1091.84    243.93 o 
 -23   3  13     8590.18     7982.89    419.80 o 
 -21   3  13      179.99      270.53    223.79 o 
 -19   3  13     7488.88     6564.64    356.33 o 
 -17   3  13      106.13      523.05    145.22 o 
 -15   3  13      431.35      415.37    142.23 o 
 -13   3  13     6682.80     6568.87    202.18 o 
 -11   3  13      341.96      323.44    113.60 o 
  -9   3  13     2525.14     2999.62    374.33 o 
  -7   3  13     1561.32     1261.90    253.13 o 
  -5   3  13    10104.26     9135.17    354.63 o 
  -3   3  13        5.75      -20.03     87.96 o 
  -1   3  13     1547.72     1497.42    120.63 o 
   1   3  13     1646.60     1731.05     91.00 o 
   3   3  13     4979.29     5790.43    224.88 o 
   5   3  13      214.27      141.52     99.91 o 
   7   3  13     2478.14     2257.74    180.10 o 
   9   3  13      233.21      431.81    116.22 o 
  11   3  13     1091.79     1304.80    129.66 o 
  13   3  13    14017.12    13047.29    363.98 o 
  15   3  13      126.71      -20.20    102.36 o 
  17   3  13     2448.85     2369.71    196.52 o 
  19   3  13     3265.46     3273.23    227.81 o 
  21   3  13     5264.38     5029.51    276.08 o 
  23   3  13       84.19      130.02    161.93 o 
  25   3  13      706.83      896.38    186.55 o 
  27   3  13       23.53      401.46    176.69 o 
  29   3  13     1016.06     1102.46    216.33 o 
  31   3  13      211.14      538.94    317.45 o 
  33   3  13     6484.98     7302.14    768.20 o 
 -34   4  13     1085.82     2490.25    751.21 o 
 -32   4  13      661.15     1650.71    510.83 o 
 -30   4  13     4436.26     3298.24    588.45 o 
 -28   4  13     2694.30     3263.74    474.94 o 
 -26   4  13      894.03     1345.90    333.39 o 
 -24   4  13      208.87      -63.47    716.33 o 
 -22   4  13        0.25       68.90    249.26 o 
 -20   4  13     2632.57     2331.23    871.22 o 
 -18   4  13     8935.32    10163.33   1232.98 o 
 -16   4  13      277.87      308.97    348.10 o 
 -14   4  13      486.04      370.40    361.44 o 
 -12   4  13    18276.42    17093.19    917.00 o 
 -10   4  13    14268.16    13857.18    687.06 o 
  -8   4  13     3574.46     3407.05    296.87 o 
  -6   4  13     1325.92     1144.29    197.31 o 
  -4   4  13     5321.96     4885.36    224.26 o 
  -2   4  13      894.98     1043.93    123.27 o 
   0   4  13     2846.77     2986.85    155.62 o 
   2   4  13     2019.07     2397.69    133.49 o 
   4   4  13     2747.06     2715.28    197.78 o 
   6   4  13      380.66      295.01    202.07 o 
   8   4  13       64.85     -190.34    104.28 o 
  10   4  13     2282.97     2063.44    265.86 o 
  12   4  13      176.76       15.54    226.33 o 
  14   4  13        0.80      -60.13    139.99 o 
  16   4  13    10390.96     9999.31    480.54 o 
  18   4  13      101.28      404.10    189.88 o 
  20   4  13     2221.30     2456.87    319.84 o 
  22   4  13      202.67      277.47    229.73 o 
  24   4  13        5.37       -8.08    238.17 o 
  26   4  13      107.66       96.76    211.23 o 
  28   4  13      617.25      314.89    226.40 o 
  30   4  13     1988.62     2304.43    432.93 o 
 -31   5  13       36.74     -407.57    989.53 o 
 -29   5  13       71.47     -512.20    932.08 o 
 -27   5  13       27.25      133.35    856.86 o 
 -25   5  13      392.91     -327.56    820.62 o 
 -23   5  13     1024.50     1756.80    943.02 o 
 -21   5  13     1474.17     1983.16   1003.20 o 
 -19   5  13      695.82      847.29    834.98 o 
 -17   5  13       42.94      161.15    283.28 o 
 -15   5  13      398.06      304.61    237.19 o 
 -13   5  13      647.91      628.47    250.29 o 
 -11   5  13     2038.58     2494.80    279.59 o 
  -9   5  13      254.06      279.95    131.68 o 
  -7   5  13    10702.29    10389.67    389.18 o 
  -5   5  13     1361.48     1826.81    316.32 o 
  -3   5  13      302.98      278.57    172.44 o 
  -1   5  13        1.75      -60.47    111.79 o 
   1   5  13    13012.79    12515.51    434.96 o 
   3   5  13     6209.21     5879.74    432.41 o 
   5   5  13     6542.14     6698.65    393.25 o 
   7   5  13      241.12      316.07    164.23 o 
   9   5  13     2990.98     3259.77    328.16 o 
  11   5  13    10432.00     9952.30    488.66 o 
  13   5  13     8214.70     8475.97    479.23 o 
  15   5  13     3010.49     3841.42    376.13 o 
  17   5  13     1653.43     1540.71    286.60 o 
  19   5  13     6312.72     6979.25    486.60 o 
  21   5  13      268.79      318.72    229.74 o 
  23   5  13     6092.57     6188.01    490.79 o 
  25   5  13      737.34     1465.87    363.66 o 
  27   5  13      380.47      556.17    372.29 o 
 -26   6  13     1212.93     1422.95    500.17 o 
 -24   6  13     1103.23     1084.89    461.44 o 
 -22   6  13      197.05      205.00    537.85 o 
 -20   6  13     2921.38     2438.87    463.34 o 
 -18   6  13      963.79     1344.02    315.15 o 
 -16   6  13       42.39     -146.12    259.91 o 
 -14   6  13      459.06      174.46    252.68 o 
 -12   6  13       24.92      439.27    280.08 o 
 -10   6  13     1032.24      618.48    284.40 o 
  -8   6  13      486.58      626.11    349.12 o 
  -6   6  13     4208.12     4293.48    362.83 o 
  -4   6  13       82.98      236.46    153.03 o 
  -2   6  13      417.78      657.06    223.61 o 
   0   6  13     1759.97     2502.31    352.22 o 
   2   6  13     3694.72     3164.28    381.80 o 
   4   6  13      133.99      112.45    179.65 o 
   6   6  13        5.88       47.19    184.99 o 
   8   6  13     1063.45     1114.01    268.23 o 
  10   6  13     5318.81     4968.45    479.12 o 
  12   6  13      266.17      297.56    205.08 o 
  14   6  13       86.45      475.87    210.30 o 
  16   6  13     1354.53     1185.44    278.44 o 
  18   6  13     3086.28     3666.52    412.79 o 
  20   6  13      595.64     1225.31    423.95 o 
  22   6  13      414.20     1006.50    435.97 o 
 -19   7  13      800.29      629.87    727.27 o 
 -17   7  13      656.82      768.96    396.15 o 
 -15   7  13        2.13      556.27    326.88 o 
 -13   7  13      190.61     -402.05    419.25 o 
 -11   7  13      199.23      481.39    523.21 o 
  -9   7  13      100.36      -91.89    292.61 o 
  -7   7  13       18.89      341.43    278.41 o 
  -5   7  13       25.92     -119.33    237.04 o 
  -3   7  13      113.77      334.17    291.61 o 
  -1   7  13      652.33      372.14    193.20 o 
   1   7  13     5948.23     5211.93    540.37 o 
   3   7  13      224.61      194.35    227.35 o 
   5   7  13      168.75      344.30    217.54 o 
   7   7  13       92.20      111.81    210.86 o 
   9   7  13      381.75      601.70    257.47 o 
  11   7  13      316.76     1034.80    310.36 o 
  13   7  13      760.93      875.32    524.51 o 
  15   7  13     3364.90     2221.82    675.64 o 
 -40   0  14      423.07      701.52    285.85 o 
 -38   0  14     8912.96     9114.63    419.88 o 
 -36   0  14     3615.96     3794.12    320.08 o 
 -34   0  14     4544.49     4568.57    333.21 o 
 -32   0  14     8704.25     8944.97    398.50 o 
 -30   0  14     4449.01     4326.40    316.28 o 
 -28   0  14    25797.50    23857.76    570.73 o 
 -26   0  14    12120.51    11021.51    397.94 o 
 -24   0  14     6022.07     5929.04    451.50 o 
 -22   0  14      314.97      414.56    160.59 o 
 -20   0  14      700.84      693.34    162.98 o 
 -18   0  14      890.27     1077.07    178.26 o 
 -16   0  14      110.26       53.45    156.32 o 
 -14   0  14    41056.07    36891.99    658.46 o 
 -12   0  14    14232.42    13835.66    292.17 o 
 -10   0  14    17594.18    18023.95    310.45 o 
  -8   0  14    62490.37    62838.75    627.92 o 
  -6   0  14    54920.46    55584.49    573.42 o 
  -4   0  14    18809.34    19103.02    324.65 o 
  -2   0  14    42254.35    42872.74    486.23 o 
   0   0  14    34522.81    33146.49    333.85 o 
   2   0  14        0.67       11.84     63.03 o 
   4   0  14    34248.07    33359.49    381.98 o 
   6   0  14    11841.18    10509.91    210.07 o 
   8   0  14     3375.62     4743.32    163.52 o 
  10   0  14     6049.63     6663.32    220.70 o 
  12   0  14     3763.72     3782.84    274.89 o 
  14   0  14     1195.41      836.20    206.82 o 
  16   0  14     7354.86     6889.54    374.25 o 
  18   0  14    64927.43    60106.61    987.13 o 
  20   0  14    11207.17    10048.52    469.42 o 
  22   0  14    23951.84    21690.27    552.08 o 
  24   0  14      110.47     -115.97    157.46 o 
  26   0  14     4177.01     4063.32    410.19 o 
  28   0  14       96.44      -98.44    223.73 o 
  30   0  14       15.56      331.73    262.35 o 
  32   0  14     3114.53     3464.12    392.75 o 
  34   0  14     1071.63     1599.99    330.42 o 
  36   0  14      153.85      493.84    224.24 o 
 -39   1  14      236.69      521.03    173.22 o 
 -37   1  14     2796.80     3511.88    249.89 o 
 -35   1  14      234.43      851.85    154.84 o 
 -33   1  14      184.23      176.67    132.20 o 
 -31   1  14       51.97      337.50    138.64 o 
 -29   1  14      308.14      392.99    122.88 o 
 -27   1  14     4281.07     4637.13    250.39 o 
 -25   1  14     4003.33     4061.29    195.45 o 
 -23   1  14    12388.58    11952.10    264.87 o 
 -21   1  14      841.24      762.62    117.40 o 
 -19   1  14    12753.23    12685.71    243.08 o 
 -17   1  14      397.35      442.93     86.24 o 
 -15   1  14     5438.99     5674.49    139.06 o 
 -13   1  14    20049.12    20504.70    202.91 o 
 -11   1  14      417.97      488.06     66.07 o 
  -9   1  14     7454.43     7760.25    162.85 o 
  -7   1  14      285.14      332.44     68.45 o 
  -5   1  14    10578.11    10304.13    156.62 o 
  -3   1  14     9982.23     9856.37    136.21 o 
  -1   1  14     4217.55     4026.46     99.08 o 
   1   1  14     7421.22     7255.87    116.03 o 
   3   1  14     1422.94     2034.27     94.60 o 
   5   1  14    35493.68    34747.39    272.56 o 
   7   1  14    30348.91    32131.77    226.83 o 
   9   1  14    25880.86    25702.57    203.98 o 
  11   1  14    29505.58    29991.45    256.80 o 
  13   1  14     6173.51     5667.92    147.76 o 
  15   1  14      911.62      926.50     91.80 o 
  17   1  14       36.94      -83.61     82.58 o 
  19   1  14    12056.09    11666.13    326.25 o 
  21   1  14       51.80     -138.31    104.44 o 
  23   1  14     8231.15     7357.41    244.03 o 
  25   1  14        0.28       -3.28    121.75 o 
  27   1  14     7254.33     7422.03    265.90 o 
  29   1  14     1703.64     1908.26    208.98 o 
  31   1  14     1418.07     1824.05    207.38 o 
  33   1  14       63.58      479.90    152.86 o 
  35   1  14     1247.44     1926.99    260.51 o 
 -38   2  14      545.62     1402.45    247.75 o 
 -36   2  14     3218.30     3934.71    363.08 o 
 -34   2  14     6847.69     5975.86    323.82 o 
 -32   2  14      144.05       59.56    235.85 o 
 -30   2  14    10458.28     9459.05    355.95 o 
 -28   2  14     7861.38     7524.30    317.93 o 
 -26   2  14     1988.38     1948.46    244.12 o 
 -24   2  14     2037.54     2277.41    255.16 o 
 -22   2  14     8914.38     8433.17    273.58 o 
 -20   2  14     5109.79     5374.50    220.35 o 
 -18   2  14      811.79      928.51    129.78 o 
 -16   2  14     1983.75     2104.63    147.88 o 
 -14   2  14     1733.17     2009.58    143.15 o 
 -12   2  14      237.09      250.43     89.80 o 
 -10   2  14       20.77        9.50     68.25 o 
  -8   2  14      969.91      974.79     77.63 o 
  -6   2  14      124.06       -7.29     55.28 o 
  -4   2  14    94695.43    95348.78    784.30 o 
  -2   2  14    83629.16    88785.56    939.38 o 
   0   2  14    16686.59    16216.21    322.38 o 
   2   2  14       17.98       73.06     53.47 o 
   4   2  14     6163.80     5783.10    120.89 o 
   6   2  14    12470.09    12789.43    207.79 o 
   8   2  14    20217.35    21378.31    250.81 o 
  10   2  14    17466.96    17042.24    204.68 o 
  12   2  14     3921.90     3877.11    147.12 o 
  14   2  14     7026.68     6531.00    204.10 o 
  16   2  14     3391.10     3529.87    177.07 o 
  18   2  14     1711.26     1381.76    154.13 o 
  20   2  14       59.25       11.79    109.50 o 
  22   2  14    11281.72    10243.96    306.58 o 
  24   2  14     2347.71     2295.16    145.06 o 
  26   2  14      853.13      904.20    116.98 o 
  28   2  14    11638.64    11550.41    306.84 o 
  30   2  14       89.24      435.45    163.21 o 
  32   2  14       79.63      424.96    165.12 o 
  34   2  14      419.35      936.22    202.42 o 
 -37   3  14       53.81      161.15    330.75 o 
 -35   3  14     3350.83     2927.04    395.05 o 
 -33   3  14     2720.04     3097.81    394.74 o 
 -31   3  14      446.84      698.34    258.35 o 
 -29   3  14      190.40        4.58    212.06 o 
 -27   3  14      660.31     1215.53    280.87 o 
 -25   3  14      704.76      582.73    217.44 o 
 -23   3  14     1562.17     1618.63    265.47 o 
 -21   3  14      163.69     -150.92    154.63 o 
 -19   3  14     1572.68     1842.78    246.60 o 
 -17   3  14     6820.31     6676.15    315.83 o 
 -15   3  14    17012.58    15637.88    429.42 o 
 -13   3  14    25952.57    25163.15    513.92 o 
 -11   3  14     5740.77     5533.85    251.95 o 
  -9   3  14     1286.97      922.25    143.21 o 
  -7   3  14     3531.32     3731.25    361.70 o 
  -5   3  14     1075.91      973.80    168.14 o 
  -3   3  14     2467.85     2499.12    184.50 o 
  -1   3  14      565.02      745.23     76.27 o 
   1   3  14     6095.45     6456.39    218.89 o 
   3   3  14     4564.36     4556.06    169.12 o 
   5   3  14    14794.13    13261.75    339.03 o 
   7   3  14     6519.46     7081.61    269.38 o 
   9   3  14     8696.80     8672.89    225.95 o 
  11   3  14     8711.31     8804.46    255.39 o 
  13   3  14     6312.92     6253.25    306.44 o 
  15   3  14    11181.17    11103.21    500.89 o 
  17   3  14     1914.44     1896.89    189.79 o 
  19   3  14     2726.16     2742.11    219.93 o 
  21   3  14      123.35       -1.21    120.39 o 
  23   3  14     3143.47     2939.21    239.52 o 
  25   3  14       42.34      394.95    153.52 o 
  27   3  14      976.33     1015.07    187.92 o 
  29   3  14       16.46      386.34    161.97 o 
  31   3  14      660.56     1065.31    300.32 o 
  33   3  14     4308.55     4893.97    660.93 o 
 -34   4  14       47.15      887.74    380.93 o 
 -32   4  14      489.06     1449.08   1059.28 o 
 -30   4  14      571.54     1150.22    418.86 o 
 -28   4  14     2322.51     2171.28    435.60 o 
 -26   4  14     5493.00     5851.09   1365.64 o 
 -24   4  14     3018.14     3847.33    464.52 o 
 -22   4  14     4164.27     5064.76   1088.34 o 
 -20   4  14      674.63     1550.96    834.98 o 
 -18   4  14     9867.82     8332.52    751.17 o 
 -16   4  14    27504.10    26400.33   1168.60 o 
 -14   4  14    16324.46    15564.43    917.55 o 
 -12   4  14    11355.47    11315.03    769.63 o 
 -10   4  14     3277.08     3630.24    464.44 o 
  -8   4  14     4944.08     4971.37    339.53 o 
  -6   4  14    26765.66    25990.62    659.86 o 
  -4   4  14      507.48      521.49    108.68 o 
  -2   4  14     1351.20     1429.49    134.94 o 
   0   4  14     2342.69     2601.04    143.99 o 
   2   4  14      735.08      774.25    135.87 o 
   4   4  14      690.98      696.47    134.73 o 
   6   4  14      335.68      168.89    143.71 o 
   8   4  14     1823.89     2084.52    256.62 o 
  10   4  14    27203.37    24771.66    659.15 o 
  12   4  14     7335.71     7371.60    418.22 o 
  14   4  14      491.44      524.54    193.34 o 
  16   4  14     1213.61     1107.83    223.27 o 
  18   4  14     3500.97     3885.58    360.44 o 
  20   4  14       73.52      170.58    194.31 o 
  22   4  14     2373.69     2636.47    335.49 o 
  24   4  14        1.41      204.20    189.51 o 
  26   4  14      379.97      516.56    218.41 o 
  28   4  14     1941.48     2301.72    355.69 o 
  30   4  14      424.72      664.75    444.05 o 
 -31   5  14      244.27      -81.38   1025.09 o 
 -29   5  14      121.45     1513.35   1012.78 o 
 -27   5  14      236.97      375.43    909.52 o 
 -25   5  14     2041.26     1585.84    950.55 o 
 -23   5  14     5797.71     5096.03   1159.80 o 
 -21   5  14     3850.79     4138.64   1128.35 o 
 -19   5  14     9654.41     7879.97   1229.56 o 
 -17   5  14     1358.29     1420.12    330.71 o 
 -15   5  14       88.48       58.17    263.23 o 
 -13   5  14      402.14      445.50    240.67 o 
 -11   5  14       16.48      305.67    154.09 o 
  -9   5  14      165.92      187.84    144.23 o 
  -7   5  14      714.54      528.41    194.21 o 
  -5   5  14     4334.24     5536.46    388.91 o 
  -3   5  14      138.04       63.03    125.83 o 
  -1   5  14     8632.41     7939.64    369.54 o 
   1   5  14      423.05      200.84    163.31 o 
   3   5  14     3337.01     4068.53    387.13 o 
   5   5  14     6286.01     6975.86    529.34 o 
   7   5  14     1963.37     2260.60    283.49 o 
   9   5  14     1230.66     1448.12    245.85 o 
  11   5  14     1257.59     1367.78    251.80 o 
  13   5  14     5028.06     5393.04    407.05 o 
  15   5  14     7464.35     7920.51    503.93 o 
  17   5  14      245.91      331.18    198.24 o 
  19   5  14        0.05      116.99    191.79 o 
  21   5  14      680.20      713.29    235.50 o 
  23   5  14        1.57      153.47    248.74 o 
  25   5  14     3587.83     3685.92    566.08 o 
  27   5  14     2653.49     2715.04    614.64 o 
 -26   6  14     1680.91     1257.00    817.20 o 
 -24   6  14        3.69      150.75    327.82 o 
 -22   6  14     1239.31      878.89    416.88 o 
 -20   6  14      952.40     1225.10    363.07 o 
 -18   6  14     9291.73     9150.40    795.42 o 
 -16   6  14       72.98      421.66    272.99 o 
 -14   6  14     2380.00     3334.63    468.52 o 
 -12   6  14     1893.35     2284.89    373.99 o 
 -10   6  14     1206.42      906.66    306.90 o 
  -8   6  14      446.53      710.11    266.70 o 
  -6   6  14      145.14     -136.66    155.97 o 
  -4   6  14     6210.69     5507.70    463.61 o 
  -2   6  14     5344.81     5568.08    466.00 o 
   0   6  14     4356.81     4441.50    431.89 o 
   2   6  14      271.69      330.35    250.82 o 
   4   6  14     8610.14     9493.69    594.00 o 
   6   6  14     1355.73     1279.72    293.11 o 
   8   6  14     1601.45     2149.07    345.03 o 
  10   6  14       16.84      162.49    170.65 o 
  12   6  14      328.91       73.20    189.74 o 
  14   6  14        1.02      101.06    213.60 o 
  16   6  14       16.97      498.86    222.63 o 
  18   6  14      212.75      247.54    216.04 o 
  20   6  14        2.13      402.55    317.08 o 
  22   6  14     3035.12     3311.12    475.72 o 
 -17   7  14        4.93      335.86    292.06 o 
 -15   7  14      187.79      166.24    294.74 o 
 -13   7  14     7585.60     9058.99   1132.79 o 
 -11   7  14      127.96       -7.99    479.00 o 
  -9   7  14      486.48      -16.27    437.63 o 
  -7   7  14       71.57      -42.88    270.66 o 
  -5   7  14     2111.39     1625.35    391.94 o 
  -3   7  14        1.08      219.91    255.20 o 
  -1   7  14      102.85       85.77    207.56 o 
   1   7  14     2204.35     2347.98    373.03 o 
   3   7  14      240.68      357.03    256.11 o 
   5   7  14     1664.30     1757.74    345.02 o 
   7   7  14      716.94      221.84    224.41 o 
   9   7  14       20.38      285.55    231.83 o 
  11   7  14      299.92      272.45    285.81 o 
  13   7  14      544.56      810.14    757.70 o 
 -39   1  15      221.90      860.81    244.22 o 
 -37   1  15      337.90      597.92    155.94 o 
 -35   1  15      267.71      457.87    152.05 o 
 -33   1  15     1585.90     1646.51    184.56 o 
 -31   1  15     1031.21     1543.76    181.10 o 
 -29   1  15      189.26      240.85    116.07 o 
 -27   1  15      396.32      483.98    126.37 o 
 -25   1  15     4094.42     4323.74    199.76 o 
 -23   1  15      174.94       70.49    111.14 o 
 -21   1  15    10197.25     9381.44    229.38 o 
 -19   1  15     2560.03     2785.94    136.57 o 
 -17   1  15      170.71      205.95     81.81 o 
 -15   1  15     5316.78     4998.36    133.62 o 
 -13   1  15      816.81     1082.34     76.17 o 
 -11   1  15    15851.04    15899.46    166.24 o 
  -9   1  15     3849.98     4020.53    137.60 o 
  -7   1  15     7150.88     7637.50    160.83 o 
  -5   1  15     6153.92     6339.19    127.82 o 
  -3   1  15       25.37      -97.03     48.52 o 
  -1   1  15      274.40      184.44     50.03 o 
   1   1  15    14521.67    14542.34    163.24 o 
   3   1  15    23373.43    26557.99    235.71 o 
   5   1  15      765.72      624.83     54.20 o 
   7   1  15     3049.79     2376.71     75.81 o 
   9   1  15     2287.29     2141.17     80.76 o 
  11   1  15      974.26      717.34     68.86 o 
  13   1  15        4.04     -102.13     51.06 o 
  15   1  15      234.65      249.88     92.56 o 
  17   1  15     1833.29     2044.77    136.69 o 
  19   1  15     8840.22     8316.31    224.54 o 
  21   1  15     9284.33     9103.12    257.56 o 
  23   1  15      111.53      -84.84    102.62 o 
  25   1  15     3032.50     3038.75    189.16 o 
  27   1  15     1452.83     1609.81    162.19 o 
  29   1  15       88.91      150.71    143.54 o 
  31   1  15      750.70      828.43    178.13 o 
  33   1  15      282.31      720.25    173.72 o 
  35   1  15     3340.02     4372.95    341.11 o 
 -38   2  15      161.49      362.93    266.31 o 
 -36   2  15      832.10     1204.19    307.11 o 
 -34   2  15       71.78       61.82    161.43 o 
 -32   2  15     3872.21     4008.07    284.59 o 
 -30   2  15     1481.94     1205.89    199.80 o 
 -28   2  15      113.22      -44.89    134.79 o 
 -26   2  15     2228.04     2037.32    213.28 o 
 -24   2  15      226.00      113.39    135.99 o 
 -22   2  15     2402.84     2489.04    210.73 o 
 -20   2  15      580.61      599.18    130.65 o 
 -18   2  15     4872.80     4934.38    204.61 o 
 -16   2  15     1280.44     1335.12    121.30 o 
 -14   2  15    13084.70    12773.13    276.43 o 
 -12   2  15      542.08      816.12    111.23 o 
 -10   2  15     2304.53     2559.85    145.81 o 
  -8   2  15     1502.85     1517.56     90.63 o 
  -6   2  15        0.57       17.06     52.46 o 
  -4   2  15     4490.57     5488.72    138.71 o 
  -2   2  15    93786.48    99448.37    774.29 o 
   0   2  15     3683.52     4680.01    129.05 o 
   2   2  15     4370.22     4577.44    116.85 o 
   4   2  15     2224.36     2596.59    100.85 o 
   6   2  15     3224.41     3680.13    121.10 o 
   8   2  15       50.52       66.10     68.24 o 
  10   2  15        0.42       12.19     65.54 o 
  12   2  15       29.42      -55.83     57.11 o 
  14   2  15      144.80       78.94     92.79 o 
  16   2  15     2055.74     1845.43    146.09 o 
  18   2  15     1455.56     1224.88    140.71 o 
  20   2  15     2588.95     2496.64    186.32 o 
  22   2  15     2155.38     2349.18    193.23 o 
  24   2  15      139.92       65.90     85.93 o 
  26   2  15     2304.15     2448.56    157.48 o 
  28   2  15      980.25     1261.40    178.02 o 
  30   2  15       37.14      237.98    130.40 o 
  32   2  15     1702.75     2337.32    216.93 o 
  34   2  15      191.89      697.92    216.01 o 
 -37   3  15     1332.94     1439.65    800.78 o 
 -35   3  15     7239.51     7209.99    735.28 o 
 -33   3  15        4.02      685.01    247.00 o 
 -31   3  15      500.69      588.18    242.88 o 
 -29   3  15       20.04      149.42    212.75 o 
 -27   3  15     8530.54     7564.66    552.23 o 
 -25   3  15       98.42       48.04    254.87 o 
 -23   3  15     4436.11     4311.04    360.86 o 
 -21   3  15      235.96      334.93    215.38 o 
 -19   3  15      775.82     1214.89    219.80 o 
 -17   3  15      178.59      116.05    181.66 o 
 -15   3  15      389.73      505.81    147.86 o 
 -13   3  15     3213.91     3077.78    225.21 o 
 -11   3  15     1386.63     1263.61    281.31 o 
  -9   3  15    40559.64    40968.05    662.50 o 
  -7   3  15      395.88       74.44    116.42 o 
  -5   3  15     2788.34     3052.56    239.76 o 
  -3   3  15      842.26      879.86    161.46 o 
  -1   3  15    11831.62    11499.40    248.18 o 
   1   3  15        0.48       36.99     65.24 o 
   3   3  15        9.69        4.39     75.95 o 
   5   3  15     4349.43     3802.66    326.38 o 
   7   3  15     3037.66     3241.57    271.16 o 
   9   3  15     8156.59     7795.41    229.45 o 
  11   3  15    35655.66    33926.54    489.84 o 
  13   3  15     1190.13     1115.87    146.19 o 
  15   3  15    10240.67     9313.40    307.55 o 
  17   3  15       98.80       35.18    115.86 o 
  19   3  15      189.19      287.46    136.65 o 
  21   3  15      574.83      718.60    157.19 o 
  23   3  15     5435.06     5433.99    308.57 o 
  25   3  15     2690.15     2718.20    252.19 o 
  27   3  15     1278.69     1727.96    296.17 o 
  29   3  15      615.37      863.11    183.87 o 
  31   3  15     2106.72     2443.72    454.66 o 
  33   3  15     1342.68     1336.16    323.73 o 
 -34   4  15       65.70     1518.24    404.08 o 
 -32   4  15       73.95      376.12    939.61 o 
 -30   4  15      290.54      670.53    300.50 o 
 -28   4  15      176.20      659.86    435.95 o 
 -26   4  15     2996.29     3314.87    459.47 o 
 -24   4  15      590.65      721.76   1073.64 o 
 -22   4  15      368.26      551.47    265.73 o 
 -20   4  15     1745.59     2135.28    349.61 o 
 -18   4  15      579.09     -148.65    296.48 o 
 -16   4  15      422.57      660.77    367.05 o 
 -14   4  15      707.27      738.74    349.69 o 
 -12   4  15    20085.55    17887.55    927.39 o 
 -10   4  15     1510.41     1490.80    445.03 o 
  -8   4  15      128.94       59.07    140.33 o 
  -6   4  15     1445.03     1236.46    240.31 o 
  -4   4  15    18521.04    17763.84    381.31 o 
  -2   4  15       79.30      210.66     85.07 o 
   0   4  15     1128.06     1233.91    162.57 o 
   2   4  15       79.79       -8.47     97.57 o 
   4   4  15      161.04      240.37    144.52 o 
   6   4  15    13036.70    13148.88    473.68 o 
   8   4  15    31909.76    31371.29    719.95 o 
  10   4  15    21914.79    21862.71    621.41 o 
  12   4  15     2036.62     2480.82    289.52 o 
  14   4  15     2867.44     2839.01    314.89 o 
  16   4  15       29.71       95.60    157.14 o 
  18   4  15     4802.77     4139.61    451.18 o 
  20   4  15     3740.17     3313.08    352.20 o 
  22   4  15     1113.30     1874.33    298.74 o 
  24   4  15      555.38      504.55    252.92 o 
  26   4  15     3308.31     3557.30    407.47 o 
  28   4  15     2033.15     2023.07    459.64 o 
  30   4  15      384.54      914.42    395.41 o 
 -31   5  15      740.58     1349.91   1116.72 o 
 -29   5  15      292.51      -17.10    901.31 o 
 -27   5  15      101.74      -17.10    962.17 o 
 -25   5  15       77.39     -240.03    899.26 o 
 -23   5  15       47.55      158.65    824.72 o 
 -21   5  15     1919.03     2236.86   1032.61 o 
 -19   5  15      689.43     1031.92    826.09 o 
 -17   5  15     1032.34     1016.83    306.02 o 
 -15   5  15      868.71      590.12    453.24 o 
 -13   5  15      335.74      372.20    230.88 o 
 -11   5  15     1522.26     1436.81    389.75 o 
  -9   5  15      774.35      917.63    172.76 o 
  -7   5  15     3848.31     3700.93    342.57 o 
  -5   5  15    15423.98    15390.36    702.19 o 
  -3   5  15     3464.16     3149.80    265.36 o 
  -1   5  15     2797.62     2816.90    333.65 o 
   1   5  15     4252.25     3775.39    369.89 o 
   3   5  15    33708.30    34191.53   1375.22 o 
   5   5  15      252.89      273.10    183.43 o 
   7   5  15      295.19      396.74    177.10 o 
   9   5  15      769.41     1034.62    315.26 o 
  11   5  15     3554.32     4037.38    361.92 o 
  13   5  15      464.52      524.83    192.67 o 
  15   5  15     4970.54     4757.57    409.52 o 
  17   5  15      160.86      358.18    214.93 o 
  19   5  15      772.49      690.52    394.13 o 
  21   5  15     1428.60     1599.81    302.16 o 
  23   5  15      373.74      768.87    399.56 o 
  25   5  15     2952.37     2727.63    463.63 o 
  27   5  15     2718.53     4965.33    589.18 o 
 -26   6  15        0.23      242.03    334.05 o 
 -24   6  15        0.67      301.00    349.74 o 
 -22   6  15     1962.90     1766.31    578.19 o 
 -20   6  15     1213.45     1521.41    610.33 o 
 -18   6  15     1643.56     2108.15    518.36 o 
 -16   6  15      104.06      186.99    251.13 o 
 -14   6  15     2877.32     3082.33    443.15 o 
 -12   6  15     2142.09     1996.58    369.09 o 
 -10   6  15      329.55      396.84    260.69 o 
  -8   6  15     1308.83     1387.76    267.00 o 
  -6   6  15      381.28       88.11    259.43 o 
  -4   6  15     3602.45     3933.26    552.80 o 
  -2   6  15     2764.60     3014.67    379.81 o 
   0   6  15        4.62     -102.56    179.62 o 
   2   6  15     3361.69     3070.88    392.12 o 
   4   6  15      362.80      -14.40    249.68 o 
   6   6  15     3543.19     4122.96    449.67 o 
   8   6  15     3045.27     3275.59    428.90 o 
  10   6  15      666.71      814.79    258.27 o 
  12   6  15     1771.69     2364.25    381.11 o 
  14   6  15        5.85      -59.78    210.50 o 
  16   6  15       26.91      350.39    219.83 o 
  18   6  15     1358.01     1656.77    483.18 o 
  20   6  15     1718.00     2504.24    440.05 o 
  22   6  15       40.79      811.85    467.40 o 
 -17   7  15     1076.17     1175.38    457.49 o 
 -15   7  15      405.34      578.76    597.99 o 
 -13   7  15      445.83      237.37    495.20 o 
 -11   7  15     1625.92     1737.96   1443.26 o 
  -9   7  15      867.19     1150.54    567.52 o 
  -7   7  15     7107.30     8006.44    667.91 o 
  -5   7  15     1011.46      727.50    325.59 o 
  -3   7  15       32.68      274.25    277.58 o 
  -1   7  15      746.96      473.74    241.79 o 
   1   7  15       28.75     -121.69    183.39 o 
   3   7  15      793.07      323.96    403.24 o 
   5   7  15     1028.56      992.05    295.27 o 
   7   7  15       19.99       76.88    201.56 o 
   9   7  15      121.50       44.45    214.11 o 
  11   7  15     1033.71     1035.54    412.78 o 
  13   7  15     1032.13     1368.87    463.99 o 
 -40   0  16      857.40     1140.76    564.12 o 
 -38   0  16      718.88     1502.63    289.44 o 
 -36   0  16      366.34      619.22    197.20 o 
 -34   0  16     7899.98     8013.29    391.48 o 
 -32   0  16     4211.00     4865.09    353.21 o 
 -30   0  16     8737.17     8377.18    379.04 o 
 -28   0  16    29887.62    27341.20    752.82 o 
 -26   0  16      760.50      947.41    211.20 o 
 -24   0  16      238.04      251.69    195.74 o 
 -22   0  16     2066.08     2161.98    221.24 o 
 -20   0  16    10608.44    10183.34    345.21 o 
 -18   0  16       50.08     -159.99    113.62 o 
 -16   0  16     7448.55     7522.01    279.56 o 
 -14   0  16     1111.58     1540.20    141.88 o 
 -12   0  16     2119.08     2134.80    153.21 o 
 -10   0  16     1628.04     1202.05    132.57 o 
  -8   0  16     3054.46     3325.07    175.43 o 
  -6   0  16    44037.11    42805.96    516.62 o 
  -4   0  16     1699.72     1791.81    160.73 o 
  -2   0  16    43710.03    39908.19    492.43 o 
   0   0  16    11957.72    11553.09    251.47 o 
   2   0  16     3063.88     3330.30    124.03 o 
   4   0  16     5169.34     4956.62    158.67 o 
   6   0  16    12676.76    13897.07    248.73 o 
   8   0  16      507.94      414.62    106.97 o 
  10   0  16    10013.02     9097.42    226.60 o 
  12   0  16      677.02      527.54    117.17 o 
  14   0  16      100.27      -77.11    100.57 o 
  16   0  16     7506.82     7204.29    313.03 o 
  18   0  16      627.37      737.54    219.33 o 
  20   0  16        0.94      -65.65    216.06 o 
  22   0  16     9189.19     8892.64    470.08 o 
  24   0  16     2117.33     2607.47    336.16 o 
  26   0  16     6219.09     5856.50    735.96 o 
  28   0  16      134.92      168.25    222.37 o 
  30   0  16     9297.79     9013.68    533.01 o 
  32   0  16     1590.94     1221.27    240.39 o 
  34   0  16      294.25      426.01    199.04 o 
  36   0  16        9.48      926.35    222.56 o 
 -39   1  16     1172.11     1574.88    214.81 o 
 -37   1  16     6965.40     5921.97    299.98 o 
 -35   1  16     2177.48     2506.82    228.22 o 
 -33   1  16     2034.32     2329.24    215.62 o 
 -31   1  16       44.72       58.28    129.55 o 
 -29   1  16       41.19      144.84    113.10 o 
 -27   1  16     1451.12     1739.14    153.77 o 
 -25   1  16      837.03      823.35    138.40 o 
 -23   1  16       17.01      -58.21    120.38 o 
 -21   1  16     2189.73     2070.47    145.13 o 
 -19   1  16     5160.55     5330.06    256.50 o 
 -17   1  16     3614.80     3902.72    140.85 o 
 -15   1  16     4039.37     4346.14    130.59 o 
 -13   1  16      459.34      754.81     71.98 o 
 -11   1  16    26365.95    26069.56    229.18 o 
  -9   1  16       33.03      -18.12     57.15 o 
  -7   1  16      692.84      565.67     72.26 o 
  -5   1  16    51222.71    53300.23    363.20 o 
  -3   1  16     5295.43     5439.05    118.53 o 
  -1   1  16      403.17      555.77     58.49 o 
   1   1  16     4410.11     3960.04    100.84 o 
   3   1  16    78088.69    84068.14    447.64 o 
   5   1  16     3483.45     3520.74     94.81 o 
   7   1  16    14072.50    14693.87    160.26 o 
   9   1  16      130.35       61.13     49.20 o 
  11   1  16     3932.70     4025.64    107.88 o 
  13   1  16    16168.13    14864.28    200.44 o 
  15   1  16       36.76        9.96     70.34 o 
  17   1  16     8389.41     7950.05    213.00 o 
  19   1  16     4208.51     4501.92    186.31 o 
  21   1  16     1094.66      922.37    129.89 o 
  23   1  16     1089.77     1083.87    146.25 o 
  25   1  16       94.70      260.18    117.33 o 
  27   1  16     2151.21     2523.93    222.86 o 
  29   1  16        8.71      251.12    152.95 o 
  31   1  16     1489.12     1578.73    203.91 o 
  33   1  16      754.69      962.92    218.31 o 
  35   1  16     8234.19     9226.45    445.53 o 
 -38   2  16     5413.11     5477.13    386.08 o 
 -36   2  16      113.62      219.08    207.44 o 
 -34   2  16      699.34      810.01    186.79 o 
 -32   2  16     1431.94     1681.48    223.81 o 
 -30   2  16    13106.74    11560.34    389.42 o 
 -28   2  16      770.83      916.11    189.11 o 
 -26   2  16     4636.72     5136.01    279.03 o 
 -24   2  16     3392.24     3419.53    341.82 o 
 -22   2  16     8946.20     8440.77    309.26 o 
 -20   2  16    20240.34    19097.77    413.19 o 
 -18   2  16      361.94      451.17    122.91 o 
 -16   2  16     1726.97     2482.99    163.83 o 
 -14   2  16     5237.66     5116.84    201.27 o 
 -12   2  16    35962.19    34490.06    430.05 o 
 -10   2  16      378.77      321.57     89.48 o 
  -8   2  16     1053.12     1365.96     99.28 o 
  -6   2  16     1722.63     2101.91     95.52 o 
  -4   2  16        4.17        2.37     57.17 o 
  -2   2  16     3937.32     3659.82    108.12 o 
   0   2  16    77894.16    78792.50    487.93 o 
   2   2  16      876.74     1082.35     82.94 o 
   4   2  16     9732.61     9532.62    167.38 o 
   6   2  16     6817.26     6521.65    154.18 o 
   8   2  16    22488.84    22509.73    279.44 o 
  10   2  16     6009.60     5729.22    137.49 o 
  12   2  16     5917.14     5713.41    159.57 o 
  14   2  16      470.84      473.41     83.76 o 
  16   2  16     1218.23     1211.75    134.85 o 
  18   2  16     3966.11     3913.16    200.31 o 
  20   2  16     8185.28     8555.91    268.36 o 
  22   2  16     8773.38     7849.69    282.71 o 
  24   2  16     2937.71     2666.49    208.91 o 
  26   2  16      310.85      362.27    140.22 o 
  28   2  16     7252.63     6976.76    361.93 o 
  30   2  16        7.65      333.24    172.07 o 
  32   2  16     3850.08     4693.65    283.60 o 
  34   2  16        7.23      498.79    219.56 o 
 -37   3  16     2266.59     2548.30    521.85 o 
 -35   3  16     3703.25     4361.45    554.02 o 
 -33   3  16      243.71      760.13    249.98 o 
 -31   3  16     1776.68     1806.06    314.52 o 
 -29   3  16      594.31      382.86    221.51 o 
 -27   3  16       97.55      164.75    274.48 o 
 -25   3  16     1295.86     1170.27    464.42 o 
 -23   3  16      640.79      661.47    223.70 o 
 -21   3  16     6979.13     7099.18    397.68 o 
 -19   3  16      223.70      254.43    177.94 o 
 -17   3  16    16874.58    16823.15    478.34 o 
 -15   3  16      818.90      806.54    164.93 o 
 -13   3  16     1437.64     1418.60    180.26 o 
 -11   3  16    27817.98    26982.96    571.39 o 
  -9   3  16      524.60      573.95    137.10 o 
  -7   3  16      694.42      743.42    159.26 o 
  -5   3  16     2763.13     3062.26    295.61 o 
  -3   3  16     6237.06     5879.84    356.76 o 
  -1   3  16     7358.85     7448.62    225.22 o 
   1   3  16    11219.26    11605.89    244.52 o 
   3   3  16     9318.40     9826.46    293.79 o 
   5   3  16      619.83      434.67    116.57 o 
   7   3  16    29613.29    28956.33    526.83 o 
   9   3  16      146.73       49.13     89.50 o 
  11   3  16    18640.60    17148.76    360.23 o 
  13   3  16     5553.65     5191.79    243.95 o 
  15   3  16     7857.69     7649.92    422.19 o 
  17   3  16       15.94      -24.34    103.82 o 
  19   3  16     2127.38     2024.31    201.37 o 
  21   3  16     1207.13     1476.79    192.23 o 
  23   3  16     3064.01     2694.20    237.45 o 
  25   3  16      103.39      508.07    173.15 o 
  27   3  16     1005.10      861.84    194.10 o 
  29   3  16     7231.04     7509.13    390.13 o 
  31   3  16      637.07      683.11    201.44 o 
  33   3  16      943.21     1641.28    307.06 o 
 -34   4  16     4111.13     2544.59   1167.33 o 
 -32   4  16      412.23      530.96   1176.56 o 
 -30   4  16     1921.85     2249.95    715.99 o 
 -28   4  16      421.56      746.05    354.23 o 
 -26   4  16     5159.79     6263.39    726.25 o 
 -24   4  16       22.82      385.03    291.95 o 
 -22   4  16     1033.59     1231.44    329.62 o 
 -20   4  16     2033.07     2376.26    405.18 o 
 -18   4  16      568.76     1177.20    425.84 o 
 -16   4  16     1586.61     1066.04    415.01 o 
 -14   4  16     4032.27     3721.21    562.12 o 
 -12   4  16     1450.34     1481.02    731.72 o 
 -10   4  16     5254.62     5655.00    688.63 o 
  -8   4  16      541.38      324.44    157.04 o 
  -6   4  16      433.82      398.88    154.08 o 
  -4   4  16     3639.24     3947.24    206.61 o 
  -2   4  16     5643.84     5860.96    219.64 o 
   0   4  16     1195.06     1122.80    162.84 o 
   2   4  16     8484.29     7856.12    416.80 o 
   4   4  16     2272.28     2459.88    262.67 o 
   6   4  16       79.72      227.68    150.56 o 
   8   4  16     3577.93     3963.98    320.88 o 
  10   4  16      243.21      161.25    193.80 o 
  12   4  16      203.45      428.40    186.87 o 
  14   4  16       36.74     -325.17    171.94 o 
  16   4  16     1169.11     1328.11    252.68 o 
  18   4  16      839.80      435.55    206.25 o 
  20   4  16      356.46      683.26    225.38 o 
  22   4  16     9391.37    10279.62    591.64 o 
  24   4  16     1343.61     1531.24    290.19 o 
  26   4  16      502.24      643.13    300.75 o 
  28   4  16       65.81      324.49    509.42 o 
  30   4  16     3528.80     4477.36    563.82 o 
 -31   5  16       76.20     -687.27    847.97 o 
 -29   5  16      371.92      368.59   1025.77 o 
 -27   5  16        5.72      -72.49    921.83 o 
 -25   5  16     2320.03     3878.10   1178.27 o 
 -23   5  16     3410.01     3606.61   1111.25 o 
 -21   5  16       22.55     -296.11    759.75 o 
 -19   5  16     7056.35     5764.83   1130.40 o 
 -17   5  16     2724.93     2296.50    387.66 o 
 -15   5  16      277.75      212.35    212.61 o 
 -13   5  16       97.57      131.96    194.33 o 
 -11   5  16     8003.29     8357.23    515.73 o 
  -9   5  16     3356.43     3693.32    330.16 o 
  -7   5  16     6517.77     6903.56    437.36 o 
  -5   5  16     3741.91     3779.33    336.79 o 
  -3   5  16        0.85       91.21    167.85 o 
  -1   5  16     2529.59     2343.81    321.45 o 
   1   5  16        2.93     -136.62    152.59 o 
   3   5  16    12790.84    13031.92    588.02 o 
   5   5  16     1469.23     1901.08    306.55 o 
   7   5  16    21410.13    20611.71   1078.67 o 
   9   5  16      448.02      444.92    200.21 o 
  11   5  16      371.98      590.64    219.34 o 
  13   5  16     3074.48     3440.33    362.21 o 
  15   5  16     1344.72     1340.46    257.64 o 
  17   5  16      124.88      218.83    207.77 o 
  19   5  16       51.25     -106.45    172.66 o 
  21   5  16     2207.92     2309.97    331.10 o 
  23   5  16     1052.51     1596.46    368.91 o 
  25   5  16      558.50      840.33    425.23 o 
 -26   6  16        4.70      482.02    535.11 o 
 -24   6  16       22.87      301.52    577.51 o 
 -22   6  16       92.11       -0.32    306.93 o 
 -20   6  16     5136.71     4838.15    663.32 o 
 -18   6  16      690.28     1013.10    399.76 o 
 -16   6  16     5926.24     6634.90    585.59 o 
 -14   6  16       88.92      268.54    229.29 o 
 -12   6  16     2727.09     2529.33    405.14 o 
 -10   6  16        0.99       83.24    218.61 o 
  -8   6  16     2588.93     2553.66    429.28 o 
  -6   6  16      222.02      -44.34    251.33 o 
  -4   6  16      542.15      366.14    279.79 o 
  -2   6  16     1355.08     1145.35    276.05 o 
   0   6  16     6108.63     5962.88    500.76 o 
   2   6  16      657.18      762.36    254.77 o 
   4   6  16     1117.10     1313.45    293.75 o 
   6   6  16      166.73      -24.78    191.23 o 
   8   6  16      280.97      180.27    207.61 o 
  10   6  16      410.73      459.10    261.01 o 
  12   6  16     1601.45     1204.21    299.67 o 
  14   6  16     4721.65     4896.49    523.41 o 
  16   6  16      612.03      415.00    262.25 o 
  18   6  16      613.74      681.00    684.90 o 
  20   6  16      206.00      447.40    366.82 o 
 -17   7  16     1558.07     2171.90   1113.30 o 
 -15   7  16      319.92      199.94    523.58 o 
 -13   7  16      295.72      101.60    541.02 o 
 -11   7  16     3775.47     5210.46   1126.98 o 
  -9   7  16        0.57      105.48    453.25 o 
  -7   7  16        2.43      250.70    345.51 o 
  -5   7  16     1743.06     1887.61    582.24 o 
  -3   7  16      119.34      -33.57    286.29 o 
  -1   7  16      198.57      296.66    221.06 o 
   1   7  16      514.75      730.84    281.44 o 
   3   7  16       50.88     -220.45    189.00 o 
   5   7  16      614.95      643.57    280.48 o 
   7   7  16      125.90        0.23    202.82 o 
   9   7  16        1.70       84.58    324.34 o 
  11   7  16      173.99      490.17    325.69 o 
  13   7  16     1354.66     1685.55    923.88 o 
 -39   1  17      894.61     1408.93    212.42 o 
 -37   1  17     1617.36     1581.25    200.58 o 
 -35   1  17      231.96      475.30    159.98 o 
 -33   1  17        0.74       94.01    137.41 o 
 -31   1  17     1144.62     1041.75    243.64 o 
 -29   1  17     2795.95     2945.71    210.60 o 
 -27   1  17      283.26      157.25    134.73 o 
 -25   1  17     1018.72      635.96    131.52 o 
 -23   1  17     2317.96     2312.21    158.99 o 
 -21   1  17      726.26      729.56    118.33 o 
 -19   1  17     2858.44     2831.50    151.39 o 
 -17   1  17     6445.74     6982.32    169.10 o 
 -15   1  17    10162.90    10643.70    178.21 o 
 -13   1  17     2057.07     2477.23     96.15 o 
 -11   1  17    17158.72    16657.67    173.54 o 
  -9   1  17     3539.21     3351.43    148.86 o 
  -7   1  17    78327.80    79664.05    512.01 o 
  -5   1  17     1980.89     2831.48    104.73 o 
  -3   1  17     1980.89     2093.60     89.74 o 
  -1   1  17      911.05     1002.31     68.74 o 
   1   1  17     1992.62     2475.45    101.84 o 
   3   1  17     2159.14     2483.15     91.54 o 
   5   1  17     7770.90     8124.15    117.61 o 
   7   1  17     1069.78     1052.51     63.59 o 
   9   1  17    13693.53    13349.26    157.74 o 
  11   1  17     6353.97     6125.03    132.16 o 
  13   1  17     1505.26     1447.15     90.47 o 
  15   1  17     3154.66     3316.53    133.73 o 
  17   1  17      441.50      354.80     89.16 o 
  19   1  17     6538.11     6494.93    215.47 o 
  21   1  17    18471.44    17316.66    314.71 o 
  23   1  17     1942.39     1879.57    152.25 o 
  25   1  17       76.41      172.53    127.93 o 
  27   1  17        1.96       60.45    123.38 o 
  29   1  17      718.92      897.61    156.45 o 
  31   1  17     1773.53     1724.30    200.38 o 
  33   1  17      115.04      353.41    173.49 o 
  35   1  17      759.15     1287.03    265.95 o 
 -38   2  17     1863.30     2278.32    294.49 o 
 -36   2  17        4.56      527.56    199.72 o 
 -34   2  17     5236.81     4862.62    314.73 o 
 -32   2  17     1600.56     1727.92    224.95 o 
 -30   2  17        4.88       38.89    152.92 o 
 -28   2  17     1397.84     1432.32    257.37 o 
 -26   2  17     1946.84     2163.97    218.47 o 
 -24   2  17     6114.01     5777.79    286.72 o 
 -22   2  17     1721.57     2329.51    208.60 o 
 -20   2  17     1628.08     1981.53    192.04 o 
 -18   2  17     3365.71     3553.78    204.16 o 
 -16   2  17     2770.71     3063.43    187.44 o 
 -14   2  17     5885.18     6080.23    220.05 o 
 -12   2  17     8165.31     8210.03    231.91 o 
 -10   2  17     9134.86     9209.12    217.94 o 
  -8   2  17     7181.11     7699.73    232.97 o 
  -6   2  17      623.14      725.90     99.28 o 
  -4   2  17     4708.70     5240.20    139.83 o 
  -2   2  17     5362.68     6241.04    133.92 o 
   0   2  17    17290.93    18004.14    200.55 o 
   2   2  17      255.25      424.49     73.26 o 
   4   2  17     1968.54     1910.43    111.40 o 
   6   2  17      177.12      246.94     71.01 o 
   8   2  17      989.05     1047.85     97.54 o 
  10   2  17      295.67      278.30     61.22 o 
  12   2  17     2299.33     2392.89    118.63 o 
  14   2  17      268.63      175.99     75.22 o 
  16   2  17      823.55      619.19    123.87 o 
  18   2  17     2768.82     2839.46    180.37 o 
  20   2  17       15.43      182.48    108.18 o 
  22   2  17      842.27      948.81    146.13 o 
  24   2  17     2853.74     3018.11    218.87 o 
  26   2  17      670.65      741.76    150.66 o 
  28   2  17     1148.58     1351.19    181.29 o 
  30   2  17     1253.52     1688.24    196.93 o 
  32   2  17        0.16      395.33    188.91 o 
  34   2  17      608.44     1000.22    198.51 o 
 -37   3  17     1601.82     2020.70    657.52 o 
 -35   3  17     1518.48     1734.95    565.88 o 
 -33   3  17       65.66      340.11    329.57 o 
 -31   3  17     1351.41      934.06    262.02 o 
 -29   3  17     4463.87     4716.14    419.78 o 
 -27   3  17       31.58     -101.77    180.10 o 
 -25   3  17     1147.61      709.51    230.33 o 
 -23   3  17      626.10      760.46    214.25 o 
 -21   3  17      124.78       70.02    179.33 o 
 -19   3  17      758.95      877.12    197.46 o 
 -17   3  17     8712.45     8402.25    360.26 o 
 -15   3  17     3941.85     4505.83    277.98 o 
 -13   3  17    10139.87    10011.44    595.29 o 
 -11   3  17    16471.30    16458.28    461.10 o 
  -9   3  17     8754.70     8683.19    332.02 o 
  -7   3  17      229.14      278.59    133.95 o 
  -5   3  17     2293.77     2566.63    220.17 o 
  -3   3  17     7159.86     7292.70    351.19 o 
  -1   3  17     1081.89      943.87    106.81 o 
   1   3  17     4926.60     5606.98    198.68 o 
   3   3  17    24472.27    24634.18    553.64 o 
   5   3  17    15065.40    14876.73    375.05 o 
   7   3  17    24659.08    24609.70    491.95 o 
   9   3  17     2405.52     2304.56    203.44 o 
  11   3  17      661.38      675.87    128.21 o 
  13   3  17     6856.43     6563.58    302.72 o 
  15   3  17     4693.84     4810.01    294.20 o 
  17   3  17       80.88      329.88    130.12 o 
  19   3  17      907.58     1013.11    168.82 o 
  21   3  17      827.63      826.76    168.49 o 
  23   3  17     3834.41     3786.07    274.01 o 
  25   3  17     1954.93     1863.43    229.87 o 
  27   3  17     1597.57     1862.44    225.26 o 
  29   3  17     1095.61     1592.61    226.16 o 
  31   3  17        0.49      267.49    212.35 o 
 -34   4  17      496.05    -1442.92    721.46 o 
 -32   4  17     1248.50     1648.90    582.30 o 
 -30   4  17      547.65      622.63    302.29 o 
 -28   4  17      568.90      828.96    319.79 o 
 -26   4  17      737.05      866.08    337.21 o 
 -24   4  17     1429.04     1283.06    593.24 o 
 -22   4  17     2441.83     2460.78    516.30 o 
 -20   4  17     7174.95     6828.37    514.02 o 
 -18   4  17     2000.29     1855.17    468.86 o 
 -16   4  17    10014.87     8439.43    751.71 o 
 -14   4  17     7388.16     6443.10    673.76 o 
 -12   4  17     6108.88     5926.99    645.17 o 
 -10   4  17     4465.87     4670.11    420.00 o 
  -8   4  17     4169.96     4493.66    526.29 o 
  -6   4  17    10102.40    10280.08    426.58 o 
  -4   4  17      500.98      683.02    112.51 o 
  -2   4  17     5277.30     5204.48    356.03 o 
   0   4  17    13380.36    13271.76    540.51 o 
   2   4  17     5632.23     5702.92    398.63 o 
   4   4  17      106.69      129.18    145.74 o 
   6   4  17     1052.17     1259.81    214.11 o 
   8   4  17        1.41       30.53    132.76 o 
  10   4  17     1613.73     1715.11    250.04 o 
  12   4  17     9308.56     9365.12    471.06 o 
  14   4  17    11060.80    10760.54    506.45 o 
  16   4  17       78.54       89.54    184.48 o 
  18   4  17     6195.54     7321.13    509.02 o 
  20   4  17     2163.08     2543.98    338.52 o 
  22   4  17       18.39      243.47    204.42 o 
  24   4  17       19.29      211.79    196.44 o 
  26   4  17      669.81      684.05    329.48 o 
  28   4  17       17.49       15.21    440.72 o 
 -31   5  17        0.31      658.54   1087.32 o 
 -29   5  17      291.53      300.21   1004.57 o 
 -27   5  17     4534.73     4776.67   1206.99 o 
 -25   5  17     1182.60     2054.28   1023.72 o 
 -23   5  17       88.80     -635.29    865.07 o 
 -21   5  17      820.20     2050.86    927.30 o 
 -19   5  17     3041.97     3044.24    654.41 o 
 -17   5  17      460.96      167.90    244.14 o 
 -15   5  17      452.49      127.93    245.63 o 
 -13   5  17     9035.09     8540.71    547.67 o 
 -11   5  17      450.91      564.19    234.33 o 
  -9   5  17    15027.17    14415.14    581.59 o 
  -7   5  17      506.16      392.89    226.54 o 
  -5   5  17    15132.63    12685.53   1054.15 o 
  -3   5  17      499.61      279.89    178.47 o 
  -1   5  17     2074.79     1916.35    308.61 o 
   1   5  17        0.21       73.37    176.55 o 
   3   5  17      452.91      587.53    315.95 o 
   5   5  17     8529.70     8479.84    532.86 o 
   7   5  17    11005.83    10290.63    554.38 o 
   9   5  17     2666.83     2645.33    532.60 o 
  11   5  17       39.00      276.09    203.28 o 
  13   5  17       37.40      126.53    214.88 o 
  15   5  17        4.34      150.22    181.97 o 
  17   5  17     8909.66     9531.82    544.55 o 
  19   5  17        4.19      105.38    199.17 o 
  21   5  17     3775.75     3971.51    522.13 o 
  23   5  17      727.60     1738.25    647.34 o 
  25   5  17     1365.83     1492.89    521.58 o 
 -24   6  17       52.05     -151.57    685.90 o 
 -22   6  17     1061.93      394.76    393.34 o 
 -20   6  17        4.38      357.10    333.39 o 
 -18   6  17     2881.23     3196.18    658.14 o 
 -16   6  17    11580.95    11953.82    839.25 o 
 -14   6  17      261.19      249.78    247.50 o 
 -12   6  17     6740.32     7084.68    824.83 o 
 -10   6  17     7387.67     7861.24    850.77 o 
  -8   6  17      911.40     1197.54    331.93 o 
  -6   6  17      524.27      269.99    288.17 o 
  -4   6  17      275.41      567.43    295.03 o 
  -2   6  17      161.09      340.69    208.50 o 
   0   6  17      328.74      420.59    222.36 o 
   2   6  17     6395.13     6659.89    823.47 o 
   4   6  17     9165.10     9105.85    833.06 o 
   6   6  17     3857.67     3412.39    422.28 o 
   8   6  17      149.56      113.64    201.80 o 
  10   6  17      148.31      452.57    236.77 o 
  12   6  17      533.91      638.81    267.23 o 
  14   6  17     1806.82     2138.91    474.89 o 
  16   6  17     1215.19      965.77    405.34 o 
  18   6  17     3810.21     4250.11    674.56 o 
  20   6  17      399.56     1242.14    486.87 o 
 -17   7  17     1399.14     1100.99    945.08 o 
 -15   7  17      338.08      209.83    583.98 o 
 -13   7  17        0.34     -541.25    477.17 o 
 -11   7  17      220.93      807.08    536.82 o 
  -9   7  17     1567.44     1838.57    635.34 o 
  -7   7  17     3052.84     3357.92    813.12 o 
  -5   7  17     3626.25     4218.46    611.26 o 
  -3   7  17        7.63      279.54    292.26 o 
  -1   7  17      220.71      585.04    268.83 o 
   1   7  17     4944.12     6161.37    568.56 o 
   3   7  17     1659.74     1666.26    352.40 o 
   5   7  17      189.93      133.20    226.15 o 
   7   7  17      730.18      663.70    270.16 o 
   9   7  17      193.75      571.04    383.86 o 
  11   7  17      702.96     1082.79    422.62 o 
 -40   0  18       94.14      946.81    313.89 o 
 -38   0  18      504.98     2034.62    443.09 o 
 -36   0  18      714.87     1348.13    227.04 o 
 -34   0  18    21958.39    21847.88    672.52 o 
 -32   0  18       70.95      334.85    192.44 o 
 -30   0  18     2468.65     2447.10    311.41 o 
 -28   0  18    12877.89    12357.86    429.87 o 
 -26   0  18     6598.12     6182.67    333.56 o 
 -24   0  18     1306.23     1599.52    228.58 o 
 -22   0  18     4404.39     4568.30    280.78 o 
 -20   0  18    15242.54    13487.67    391.27 o 
 -18   0  18    20034.01    19200.75    462.73 o 
 -16   0  18     2165.88     2071.36    191.02 o 
 -14   0  18      809.63      827.68    129.77 o 
 -12   0  18     8507.55     8642.51    253.69 o 
 -10   0  18    23427.34    26901.07    438.63 o 
  -8   0  18      220.78      286.76    107.43 o 
  -6   0  18     5356.80     5815.85    220.55 o 
  -4   0  18    26117.67    27965.00    431.70 o 
  -2   0  18    68636.62    71953.66    951.81 o 
   0   0  18      545.72      603.10    111.25 o 
   2   0  18    30907.87    31264.37    335.61 o 
   4   0  18    14951.20    15088.42    240.96 o 
   6   0  18      312.20      324.08     86.74 o 
   8   0  18       20.00      -73.35     72.86 o 
  10   0  18     3624.19     3932.71    173.60 o 
  12   0  18     4123.36     4142.81    186.79 o 
  14   0  18     1053.27     1025.73    152.32 o 
  16   0  18      402.04      388.49    129.45 o 
  18   0  18     9900.09     9351.43    321.46 o 
  20   0  18     2231.98     2330.44    215.57 o 
  22   0  18     1862.94     1922.98    206.99 o 
  24   0  18     1188.36     1159.37    185.73 o 
  26   0  18       58.56       19.25    129.60 o 
  28   0  18      702.39      786.26    209.07 o 
  30   0  18    17738.85    17226.29    597.66 o 
  32   0  18     3000.68     3578.57    320.36 o 
  34   0  18     6855.75     5767.37    451.19 o 
 -39   1  18      603.81     1190.29    207.42 o 
 -37   1  18        3.84      583.06    163.80 o 
 -35   1  18     5240.66     5632.69    295.16 o 
 -33   1  18     1874.30     2102.23    284.77 o 
 -31   1  18     2752.89     3016.64    229.61 o 
 -29   1  18       41.31      121.05    122.63 o 
 -27   1  18     1981.77     2032.30    158.55 o 
 -25   1  18     5761.84     5573.69    211.19 o 
 -23   1  18      158.97      101.85    110.12 o 
 -21   1  18     1000.35     1230.38    129.47 o 
 -19   1  18      251.15      231.89     99.26 o 
 -17   1  18     1917.76     1731.95    110.50 o 
 -15   1  18     2146.38     2493.91    112.56 o 
 -13   1  18     7032.29     7493.78    139.98 o 
 -11   1  18    26682.15    26573.03    223.35 o 
  -9   1  18    45025.57    45154.25    330.54 o 
  -7   1  18     3599.94     4357.27    133.55 o 
  -5   1  18     7927.81     9053.81    190.32 o 
  -3   1  18     5340.16     5555.36    129.10 o 
  -1   1  18     2631.47     2777.18     98.14 o 
   1   1  18      338.31      375.85     58.05 o 
   3   1  18     8545.35    10611.92    139.48 o 
   5   1  18     2389.46     2593.71     78.86 o 
   7   1  18     8421.42     7614.72    126.35 o 
   9   1  18       25.34      -29.08     44.01 o 
  11   1  18      388.21      469.65     64.78 o 
  13   1  18     5069.70     4706.07    140.93 o 
  15   1  18    13563.86    12663.46    283.68 o 
  17   1  18     1866.67     1784.41    119.44 o 
  19   1  18      174.04      184.60     82.95 o 
  21   1  18     9119.72     8251.28    216.20 o 
  23   1  18      576.38      508.84    114.45 o 
  25   1  18     5861.63     6164.67    266.50 o 
  27   1  18        3.65      124.27    126.74 o 
  29   1  18     1110.66     1282.94    171.39 o 
  31   1  18     2023.53     1996.42    224.48 o 
  33   1  18      247.71      724.94    217.53 o 
 -38   2  18       13.35      800.14    216.86 o 
 -36   2  18      242.69      228.33    185.88 o 
 -34   2  18       16.35      276.32    171.91 o 
 -32   2  18     1294.84     1215.30    208.44 o 
 -30   2  18     5525.91     5450.65    308.60 o 
 -28   2  18      319.69      313.01    161.44 o 
 -26   2  18     5571.35     5498.87    292.18 o 
 -24   2  18        1.25      154.50    196.05 o 
 -22   2  18      150.09      -52.58    145.17 o 
 -20   2  18     1708.44     1512.72    185.02 o 
 -18   2  18      228.86      143.28    112.66 o 
 -16   2  18    10309.95    10083.43    280.44 o 
 -14   2  18     2412.74     2710.27    242.21 o 
 -12   2  18     2590.05     2367.12    161.07 o 
 -10   2  18     2597.18     2599.29    148.59 o 
  -8   2  18    23495.02    22932.41    287.59 o 
  -6   2  18      409.79      386.81     85.84 o 
  -4   2  18    18660.66    18743.17    344.76 o 
  -2   2  18    16332.64    17970.40    221.77 o 
   0   2  18    13687.92    14033.10    187.82 o 
   2   2  18      749.58      721.98    102.86 o 
   4   2  18     1291.34      937.20     93.00 o 
   6   2  18     8429.54     8218.07    191.57 o 
   8   2  18      388.26      367.45     82.46 o 
  10   2  18     7221.82     7154.49    155.00 o 
  12   2  18      560.17      524.56     77.38 o 
  14   2  18      118.61      196.50    110.17 o 
  16   2  18     6939.44     6435.33    233.01 o 
  18   2  18      448.64      397.43    117.81 o 
  20   2  18      471.93      533.45    128.42 o 
  22   2  18      711.24      887.93    138.45 o 
  24   2  18    29413.36    27073.21    467.84 o 
  26   2  18       59.45      123.40    113.98 o 
  28   2  18     2442.21     2519.48    232.95 o 
  30   2  18     3508.25     4016.60    262.14 o 
  32   2  18     1418.22     1910.78    223.90 o 
 -37   3  18      933.36     1313.19    438.48 o 
 -35   3  18     4562.08     5969.43   2191.73 o 
 -33   3  18      795.99     1196.07    293.50 o 
 -31   3  18     4053.04     4033.69    401.99 o 
 -29   3  18      473.91      470.86    233.83 o 
 -27   3  18      285.76      397.79    761.81 o 
 -25   3  18     1018.01     1141.80    266.62 o 
 -23   3  18       21.36       95.34    272.63 o 
 -21   3  18     3286.24     3587.58    331.81 o 
 -19   3  18     3599.67     3618.58    324.84 o 
 -17   3  18    18568.97    17659.39    624.90 o 
 -15   3  18     7455.29     6989.36    328.14 o 
 -13   3  18      735.95     1049.46    211.72 o 
 -11   3  18      508.52      645.42    158.19 o 
  -9   3  18     2713.67     3934.90    345.73 o 
  -7   3  18      159.52      272.49    206.24 o 
  -5   3  18      258.80      358.97    112.64 o 
  -3   3  18    14119.08    13408.67    556.64 o 
  -1   3  18     2187.33     2179.44    139.44 o 
   1   3  18    10526.94    10268.05    355.03 o 
   3   3  18     3300.04     3859.68    246.52 o 
   5   3  18     1587.91     1749.47    174.63 o 
   7   3  18      995.72      455.41    181.30 o 
   9   3  18      145.56     -110.86    106.49 o 
  11   3  18    26671.43    25441.02    454.56 o 
  13   3  18     2903.43     2999.36    211.42 o 
  15   3  18    14451.01    13253.31    367.07 o 
  17   3  18     1533.80     1313.38    171.06 o 
  19   3  18     1242.11     1291.37    179.00 o 
  21   3  18      513.47      535.27    174.30 o 
  23   3  18     1522.14     1745.18    223.46 o 
  25   3  18     1356.23     1834.24    254.34 o 
  27   3  18       26.81      193.25    183.84 o 
  29   3  18     1077.89     1026.43    201.82 o 
  31   3  18     3218.48     2748.30    362.69 o 
 -34   4  18        2.77     -156.60    986.79 o 
 -32   4  18      221.83      972.98    795.66 o 
 -30   4  18       16.94      434.56    311.08 o 
 -28   4  18        9.12      283.28    274.52 o 
 -26   4  18     1124.40      927.79    491.00 o 
 -24   4  18     2034.13     1852.32    378.51 o 
 -22   4  18      163.21       66.44    244.33 o 
 -20   4  18      197.41      101.89    276.27 o 
 -18   4  18     4196.50     4745.56    426.90 o 
 -16   4  18    27663.25    26413.75    795.80 o 
 -14   4  18     1655.36     1283.63    442.64 o 
 -12   4  18     6403.60     5874.07    715.30 o 
 -10   4  18      925.09     1070.05    259.44 o 
  -8   4  18     2103.68     1506.11    249.74 o 
  -6   4  18     5810.76     5594.74    339.07 o 
  -4   4  18     3376.78     3552.40    248.56 o 
  -2   4  18    27321.46    26039.61    917.96 o 
   0   4  18     1361.21     1611.32    254.03 o 
   2   4  18    19537.21    18839.18    647.31 o 
   4   4  18     1247.28      897.03    191.29 o 
   6   4  18    15458.48    15684.42    710.56 o 
   8   4  18       94.33      127.41    151.21 o 
  10   4  18     7804.69     7763.72    426.72 o 
  12   4  18     5714.73     5968.70    394.06 o 
  14   4  18    18806.72    17969.42    773.65 o 
  16   4  18      623.47      806.62    221.56 o 
  18   4  18     6279.29     6351.67    441.74 o 
  20   4  18     1314.81     1443.30    263.49 o 
  22   4  18      139.76      421.52    200.28 o 
  24   4  18       73.32      337.26    209.90 o 
  26   4  18      361.57      422.85    219.50 o 
  28   4  18      476.64      489.92    297.44 o 
 -29   5  18     1461.05     1386.16   1162.54 o 
 -27   5  18     1576.58     1062.70   1036.03 o 
 -25   5  18      698.42     -355.60    847.29 o 
 -23   5  18       23.61      601.10    855.49 o 
 -21   5  18      241.36      817.88    912.94 o 
 -19   5  18     1600.52     1072.50    723.17 o 
 -17   5  18     2053.37     1663.96    354.85 o 
 -15   5  18     1497.54     1342.48    327.76 o 
 -13   5  18       63.82      125.00    212.07 o 
 -11   5  18      927.76     1275.99    296.63 o 
  -9   5  18     1088.20     1037.83    228.84 o 
  -7   5  18     1634.52     2284.63    416.77 o 
  -5   5  18     1188.12      810.94    416.12 o 
  -3   5  18     1700.86     1331.14    255.93 o 
  -1   5  18       43.61      123.82    179.01 o 
   1   5  18     3631.67     4226.16    409.85 o 
   3   5  18      637.26      364.96    197.83 o 
   5   5  18     3568.72     3135.06    379.92 o 
   7   5  18     2069.79     2717.11    370.11 o 
   9   5  18      646.59      780.41    246.67 o 
  11   5  18     1514.81     1754.62    269.04 o 
  13   5  18       97.05       69.90    175.65 o 
  15   5  18      378.29      592.83    209.16 o 
  17   5  18        0.17       37.24    179.16 o 
  19   5  18      103.83      318.63    205.33 o 
  21   5  18      758.85     1059.34    273.30 o 
  23   5  18     4316.89     5826.56    743.98 o 
  25   5  18     4935.32     6360.35    807.89 o 
 -24   6  18       13.79      558.34    598.37 o 
 -22   6  18      431.70      385.04    587.08 o 
 -20   6  18       71.69      174.24    825.75 o 
 -18   6  18      253.56      388.00    297.27 o 
 -16   6  18     1274.07     1602.68    405.16 o 
 -14   6  18    14458.94    13604.98   1021.28 o 
 -12   6  18     1297.07     1199.02    528.54 o 
 -10   6  18      483.57      650.70    496.47 o 
  -8   6  18     1502.59     1373.35    362.60 o 
  -6   6  18     4414.46     4690.32    600.81 o 
  -4   6  18       78.29     -306.18    213.15 o 
  -2   6  18     1132.60      949.72    262.32 o 
   0   6  18     6725.75     5702.52    501.13 o 
   2   6  18      102.08      125.81    192.33 o 
   4   6  18       90.66      406.74    228.30 o 
   6   6  18      650.42      779.64    261.00 o 
   8   6  18      514.25      534.81    238.97 o 
  10   6  18     6032.68     6222.53    563.78 o 
  12   6  18     2520.88     3038.58    429.19 o 
  14   6  18      625.37      489.94    277.76 o 
  16   6  18     5060.17     6613.68    784.08 o 
  18   6  18     2437.28     2271.20   2184.55 o 
  20   6  18      914.88     1248.63    469.51 o 
 -15   7  18        0.23      502.54    572.54 o 
 -13   7  18       45.45      235.27   1047.31 o 
 -11   7  18      129.17      287.83    933.79 o 
  -9   7  18      487.67      245.22    461.53 o 
  -7   7  18      355.73      209.19    518.71 o 
  -5   7  18        0.09      291.15    381.48 o 
  -3   7  18     2694.88     3268.69    591.99 o 
  -1   7  18      786.11      489.00    275.80 o 
   1   7  18     1137.60     1319.06    353.17 o 
   3   7  18       91.65      159.74    238.42 o 
   5   7  18     1043.98      974.84    301.32 o 
   7   7  18      527.68      646.17    368.99 o 
   9   7  18     1460.49     1668.90    499.40 o 
  11   7  18      965.63      691.69    411.68 o 
 -39   1  19        1.66      762.63    181.99 o 
 -37   1  19     1502.74     1606.37    195.70 o 
 -35   1  19     4039.30     4068.80    260.79 o 
 -33   1  19      196.90      400.90    151.03 o 
 -31   1  19      297.46      178.13    169.12 o 
 -29   1  19     8218.60     7752.19    295.97 o 
 -27   1  19     2298.89     2434.08    170.11 o 
 -25   1  19     1074.68     1075.28    137.72 o 
 -23   1  19      805.99      789.92    134.60 o 
 -21   1  19     8643.63     8095.88    221.52 o 
 -19   1  19     9426.04     9334.45    221.23 o 
 -17   1  19     2117.03     2586.92    123.98 o 
 -15   1  19    14470.88    14139.90    204.80 o 
 -13   1  19       80.30       45.59     61.95 o 
 -11   1  19    25610.20    25824.57    223.98 o 
  -9   1  19    58163.04    57939.12    393.27 o 
  -7   1  19     5683.65     5499.53    158.47 o 
  -5   1  19    15162.29    15241.50    210.56 o 
  -3   1  19     1584.42     1866.95     91.98 o 
  -1   1  19     6378.51     6481.09    135.22 o 
   1   1  19     3079.77     2829.86    108.67 o 
   3   1  19    15211.76    15530.76    166.75 o 
   5   1  19     2127.38     2124.55     76.46 o 
   7   1  19     3642.85     3703.21    101.86 o 
   9   1  19     4765.56     5168.73    112.00 o 
  11   1  19     7570.72     7316.06    134.69 o 
  13   1  19    10610.95     9865.63    188.50 o 
  15   1  19      969.24      905.79    100.18 o 
  17   1  19      417.03      454.89     94.32 o 
  19   1  19    17195.60    15737.80    274.23 o 
  21   1  19       47.92      185.23     93.26 o 
  23   1  19     6919.16     6867.08    244.21 o 
  25   1  19      592.35      520.26    155.16 o 
  27   1  19      131.23       77.95    198.81 o 
  29   1  19      929.01     1048.68    191.71 o 
  31   1  19        0.71      172.63    145.70 o 
  33   1  19     2271.62     2488.95    363.08 o 
 -38   2  19      619.58     1041.48    239.27 o 
 -36   2  19     1340.30     1694.72    269.48 o 
 -34   2  19        6.22      -58.59    150.11 o 
 -32   2  19      309.15      441.81    171.30 o 
 -30   2  19       23.93       79.45    150.36 o 
 -28   2  19      345.33      424.19    167.22 o 
 -26   2  19      195.76      230.67    154.59 o 
 -24   2  19     2861.35     2891.51    235.96 o 
 -22   2  19      365.58      236.39    145.96 o 
 -20   2  19      842.08      794.50    178.65 o 
 -18   2  19     1607.17     1636.32    171.97 o 
 -16   2  19     9563.39     9971.74    290.47 o 
 -14   2  19      816.18      698.93    135.07 o 
 -12   2  19     2017.13     2407.41    168.61 o 
 -10   2  19     2793.71     3590.70    170.29 o 
  -8   2  19    11250.71    11379.94    218.31 o 
  -6   2  19    12458.08    12368.30    220.40 o 
  -4   2  19     2522.47     2647.67    127.09 o 
  -2   2  19    10909.32    11384.21    187.72 o 
   0   2  19     2482.24     2458.85     96.78 o 
   2   2  19     2159.54     2581.63     97.99 o 
   4   2  19    12207.37    12701.75    228.93 o 
   6   2  19      104.47       49.80     85.56 o 
   8   2  19      341.19      318.73    102.79 o 
  10   2  19     1049.61     1301.46     85.99 o 
  12   2  19        3.09     -131.97     90.27 o 
  14   2  19     4200.31     3983.84    193.81 o 
  16   2  19      107.96      -84.21    100.74 o 
  18   2  19       72.53       25.37    100.97 o 
  20   2  19     5266.78     5071.27    232.50 o 
  22   2  19      751.26      665.42    136.78 o 
  24   2  19      479.09      803.75    177.84 o 
  26   2  19      767.66      958.40    152.06 o 
  28   2  19       14.21       25.01    114.03 o 
  30   2  19      574.32      648.37    142.35 o 
  32   2  19     1050.38     1475.36    217.33 o 
 -35   3  19     2504.75     1570.74    443.04 o 
 -33   3  19        0.55      217.01    218.29 o 
 -31   3  19      175.19      230.20    402.09 o 
 -29   3  19      489.65      713.22    301.58 o 
 -27   3  19       56.19      311.95    248.57 o 
 -25   3  19     2763.45     2232.00    317.11 o 
 -23   3  19     1099.52     1209.86    266.73 o 
 -21   3  19     8748.61     8286.63    558.56 o 
 -19   3  19     5051.40     5201.18    337.63 o 
 -17   3  19     5914.08     6744.52    346.53 o 
 -15   3  19       23.74      -30.83    127.55 o 
 -13   3  19      491.93      265.37    144.84 o 
 -11   3  19     2885.88     2928.02    249.76 o 
  -9   3  19     1091.06      871.88    170.39 o 
  -7   3  19    17250.66    17312.98    564.80 o 
  -5   3  19     2901.07     3225.07    203.24 o 
  -3   3  19      816.90      877.66    143.99 o 
  -1   3  19     6791.98     7197.57    219.91 o 
   1   3  19     6745.56     5800.56    288.62 o 
   3   3  19     2034.76     1877.37    210.93 o 
   5   3  19     2003.82     2136.11    190.12 o 
   7   3  19      681.25      924.14    153.45 o 
   9   3  19      202.70      353.05    134.75 o 
  11   3  19      172.50       49.20    161.73 o 
  13   3  19     3841.80     3603.13    228.69 o 
  15   3  19     2093.29     2005.73    195.68 o 
  17   3  19      683.79      671.18    152.45 o 
  19   3  19        1.95       74.46    128.33 o 
  21   3  19      659.08      687.67    192.01 o 
  23   3  19     1090.49     1183.06    205.41 o 
  25   3  19      821.99      702.67    168.91 o 
  27   3  19      489.56      659.63    182.67 o 
  29   3  19      932.29     2163.90    250.03 o 
  31   3  19      234.32      422.02    249.72 o 
 -34   4  19     1859.07      233.19   1021.67 o 
 -32   4  19     1880.15     2384.65    636.66 o 
 -30   4  19        0.65      586.48    926.61 o 
 -28   4  19     1841.35     1782.95    422.68 o 
 -26   4  19       66.39      896.67    313.34 o 
 -24   4  19       14.15     -116.53    849.00 o 
 -22   4  19      230.84      -42.31    236.07 o 
 -20   4  19     2315.33     3011.86    481.99 o 
 -18   4  19     1462.66     1612.47    300.09 o 
 -16   4  19     5820.15     5370.48    476.84 o 
 -14   4  19    14834.74    14555.53    650.41 o 
 -12   4  19       75.66       28.53    299.43 o 
 -10   4  19     3660.48     3282.18    370.53 o 
  -8   4  19     6278.40     6557.27    533.65 o 
  -6   4  19      166.56      139.64    137.35 o 
  -4   4  19     2350.01     3326.24    330.52 o 
  -2   4  19     4385.50     4208.61    361.55 o 
   0   4  19      848.80      810.05    214.44 o 
   2   4  19     1694.16     1620.51    275.51 o 
   4   4  19     6177.38     6298.28    544.47 o 
   6   4  19    12341.30    11633.26    475.07 o 
   8   4  19     2427.49     2227.92    334.02 o 
  10   4  19     3563.05     3963.20    331.67 o 
  12   4  19     3316.14     3310.34    325.85 o 
  14   4  19      391.64      245.97    168.30 o 
  16   4  19      138.49      187.91    175.40 o 
  18   4  19      707.82     1002.49    236.72 o 
  20   4  19     1873.57     2258.04    319.28 o 
  22   4  19      588.96      882.17    255.94 o 
  24   4  19     1267.25     1466.58    290.37 o 
  26   4  19      355.07      784.89    366.98 o 
  28   4  19      677.53      473.20    285.70 o 
 -29   5  19      159.25    -1157.07    899.26 o 
 -27   5  19        3.53    -1599.52    850.02 o 
 -25   5  19      244.73     -467.75    859.60 o 
 -23   5  19    11224.51     8526.20   1338.29 o 
 -21   5  19      283.63     -748.81    737.19 o 
 -19   5  19        0.13       11.41    380.95 o 
 -17   5  19     7734.10     7022.51    580.28 o 
 -15   5  19      378.61      214.43    229.74 o 
 -13   5  19      565.61      135.78    207.68 o 
 -11   5  19     3731.95     4111.96    410.10 o 
  -9   5  19       32.24       11.98    269.09 o 
  -7   5  19     1147.94     1033.64    302.90 o 
  -5   5  19     1194.45     1172.31    336.15 o 
  -3   5  19        1.69       91.15    156.14 o 
  -1   5  19      752.88     1046.95    251.30 o 
   1   5  19      299.98      103.02    172.05 o 
   3   5  19     1380.07     1057.02    262.46 o 
   5   5  19      205.20     -121.61    251.26 o 
   7   5  19      740.02      659.32    229.26 o 
   9   5  19     6896.06     6946.79    909.30 o 
  11   5  19      108.19     -141.01    313.54 o 
  13   5  19      164.12      169.98    242.42 o 
  15   5  19      227.70      325.48    199.94 o 
  17   5  19      462.15      626.41    225.75 o 
  19   5  19      547.57      634.02    284.47 o 
  21   5  19      798.76      795.80    259.58 o 
  23   5  19     1626.68     1687.69    389.14 o 
  25   5  19      177.05      602.33    571.20 o 
 -24   6  19     8499.92     8762.05    868.31 o 
 -22   6  19      789.52      362.62    324.76 o 
 -20   6  19       37.75       71.83    265.36 o 
 -18   6  19      459.46     -268.28    274.77 o 
 -16   6  19        2.70      535.24    497.81 o 
 -14   6  19     3270.06     3327.82    681.98 o 
 -12   6  19     1839.54     1333.96    732.06 o 
 -10   6  19     1225.01      876.61   1124.24 o 
  -8   6  19      129.44      646.06    524.53 o 
  -6   6  19     1386.02     1528.01    433.07 o 
  -4   6  19    14794.96    13495.93    837.10 o 
  -2   6  19      575.76      734.82    258.85 o 
   0   6  19     1296.12      912.85    362.00 o 
   2   6  19       76.71     -286.54    163.10 o 
   4   6  19     4129.86     3789.74    450.87 o 
   6   6  19      147.20      142.01    281.21 o 
   8   6  19      100.81      434.17    277.25 o 
  10   6  19     2705.59     2968.52    439.22 o 
  12   6  19      411.47      257.34    253.45 o 
  14   6  19      601.63      706.61    285.91 o 
  16   6  19      256.69      201.41    584.69 o 
  18   6  19        0.24     -128.67    311.33 o 
 -15   7  19        2.81     -811.01    505.41 o 
 -13   7  19     6221.73     6759.23    978.21 o 
 -11   7  19      165.43      893.37    554.83 o 
  -9   7  19      196.63      712.85    607.60 o 
  -7   7  19      273.24      456.72    385.57 o 
  -5   7  19      511.66      394.09    482.54 o 
  -3   7  19        0.84     -213.77    287.45 o 
  -1   7  19     8327.15     8167.86    829.13 o 
   1   7  19        0.04     -275.65    227.61 o 
   3   7  19      435.52      817.69    306.51 o 
   5   7  19     1646.64     2384.40    551.82 o 
   7   7  19       12.53      201.46    313.93 o 
   9   7  19     3592.11     4178.09    694.15 o 
 -38   0  20      247.66      318.43    270.12 o 
 -36   0  20       60.89      650.19    296.31 o 
 -34   0  20     2905.64     3182.71    296.20 o 
 -32   0  20      138.80       27.06    173.21 o 
 -30   0  20     1184.28     1033.34    217.50 o 
 -28   0  20     1152.10     1440.36    241.14 o 
 -26   0  20     1152.06     1438.20    229.33 o 
 -24   0  20     6728.83     6814.23    336.79 o 
 -22   0  20       31.86      -44.94    158.01 o 
 -20   0  20     2680.97     2808.72    237.83 o 
 -18   0  20    16268.41    16082.62    542.21 o 
 -16   0  20    18514.40    16943.62    370.45 o 
 -14   0  20    36416.95    36042.14    507.72 o 
 -12   0  20     2891.58     3240.18    185.01 o 
 -10   0  20       22.08       43.78     90.55 o 
  -8   0  20    65291.70    65892.34    723.63 o 
  -6   0  20    11099.79    10509.62    296.41 o 
  -4   0  20    20083.48    19614.26    381.42 o 
  -2   0  20     2680.93     2811.09    180.44 o 
   0   0  20    36585.81    36502.79    472.24 o 
   2   0  20    10383.51     9863.82    204.75 o 
   4   0  20     3580.83     3708.60    143.53 o 
   6   0  20    12718.97    11848.56    276.40 o 
   8   0  20     9239.92     8736.42    228.07 o 
  10   0  20    55114.08    54395.81    651.44 o 
  12   0  20       66.09       96.41     86.87 o 
  14   0  20      950.51     1109.91    163.67 o 
  16   0  20     9024.57     8722.83    271.77 o 
  18   0  20    14936.13    13803.88    387.21 o 
  20   0  20     1497.16     1305.55    186.78 o 
  22   0  20     3348.66     3250.44    246.95 o 
  24   0  20      288.48      120.31    146.76 o 
  26   0  20      755.85      958.86    184.99 o 
  28   0  20      125.93       34.95    179.95 o 
  30   0  20      580.41      805.41    213.40 o 
  32   0  20      110.53      526.29    256.41 o 
  34   0  20     2128.25     1748.47    425.26 o 
 -39   1  20     1265.83     1598.96    222.14 o 
 -37   1  20       72.46      363.81    150.74 o 
 -35   1  20      694.01     1211.21    214.38 o 
 -33   1  20     2740.88     2986.35    233.08 o 
 -31   1  20     4622.60     4976.45    269.40 o 
 -29   1  20      126.90       60.14    137.11 o 
 -27   1  20     1451.03     1406.90    179.49 o 
 -25   1  20      643.73      639.97    125.69 o 
 -23   1  20     8908.13     8884.30    239.05 o 
 -21   1  20      314.90      318.94    119.80 o 
 -19   1  20     1433.36     1528.10    131.86 o 
 -17   1  20      328.63      224.51    101.72 o 
 -15   1  20      873.96      646.58     89.22 o 
 -13   1  20    28507.24    28988.32    259.33 o 
 -11   1  20     1781.06     1730.35     81.82 o 
  -9   1  20    40195.46    39386.39    336.37 o 
  -7   1  20    13702.62    14221.82    216.71 o 
  -5   1  20    39660.34    41859.44    356.51 o 
  -3   1  20     5460.54     5715.62    145.19 o 
  -1   1  20    19363.63    19743.94    224.05 o 
   1   1  20     1783.27     1727.15     81.46 o 
   3   1  20     3244.02     3173.17     90.89 o 
   5   1  20     5127.63     5525.97    114.55 o 
   7   1  20       41.44      -89.05     44.53 o 
   9   1  20     1287.81      991.52     66.46 o 
  11   1  20     1360.44     1404.71     85.02 o 
  13   1  20     1297.63      969.77     93.01 o 
  15   1  20     5866.75     5664.06    191.42 o 
  17   1  20    18168.49    16542.00    274.87 o 
  19   1  20      555.05      484.88    101.00 o 
  21   1  20     3871.70     3563.56    179.54 o 
  23   1  20     1323.03     1281.20    188.59 o 
  25   1  20     5076.83     4673.57    272.55 o 
  27   1  20     1919.36     1851.26    207.99 o 
  29   1  20      652.77      895.69    256.38 o 
  31   1  20      666.71      625.30    180.36 o 
  33   1  20     8896.45     8659.16    596.39 o 
 -38   2  20      245.24      714.87    226.34 o 
 -36   2  20        7.99      176.21    186.20 o 
 -34   2  20        1.75      223.04    166.94 o 
 -32   2  20     5441.06     5757.03    521.61 o 
 -30   2  20       65.93      221.57    213.98 o 
 -28   2  20     2100.83     2138.41    254.18 o 
 -26   2  20     6621.83     6742.68    312.77 o 
 -24   2  20     3107.40     3319.86    260.98 o 
 -22   2  20     1879.85     2318.36    214.77 o 
 -20   2  20      209.11      195.74    131.69 o 
 -18   2  20     3168.32     3069.26    282.84 o 
 -16   2  20     6338.68     5843.64    242.12 o 
 -14   2  20      736.68      849.18    153.83 o 
 -12   2  20     4426.30     4601.30    215.19 o 
 -10   2  20     3450.12     3840.28    181.47 o 
  -8   2  20     5628.17     5366.81    196.64 o 
  -6   2  20     9240.68     9779.83    262.36 o 
  -4   2  20      385.95      459.59     74.38 o 
  -2   2  20     2545.36     2555.60    113.96 o 
   0   2  20    10481.09     9733.39    167.68 o 
   2   2  20      653.58      665.43     87.28 o 
   4   2  20     3299.99     3603.87    148.97 o 
   6   2  20    46075.27    45158.45    494.18 o 
   8   2  20     9368.87     8767.89    243.25 o 
  10   2  20     4148.32     4424.73    212.47 o 
  12   2  20      280.17      202.50    100.27 o 
  14   2  20     1914.99     2128.29    197.70 o 
  16   2  20     4846.07     4761.65    215.21 o 
  18   2  20     2005.99     2238.08    178.06 o 
  20   2  20    17186.44    16107.79    354.52 o 
  22   2  20      695.88      623.82    135.08 o 
  24   2  20     8974.56     8699.36    293.74 o 
  26   2  20     4321.94     4508.81    309.61 o 
  28   2  20     3607.53     4203.36    244.83 o 
  30   2  20      630.06     1128.06    161.94 o 
  32   2  20    10697.74    11225.34    412.07 o 
 -35   3  20      142.61      523.19    354.57 o 
 -33   3  20      694.94     1043.80    299.58 o 
 -31   3  20     6621.92     6807.13    745.18 o 
 -29   3  20      682.03      712.14    247.70 o 
 -27   3  20      275.63      899.67    251.13 o 
 -25   3  20       70.78       35.93    185.48 o 
 -23   3  20     7677.96     7903.80    445.01 o 
 -21   3  20      347.36      518.49    209.95 o 
 -19   3  20      885.27      727.00    231.17 o 
 -17   3  20    13668.08    14084.94    499.45 o 
 -15   3  20     4000.09     4380.61    295.43 o 
 -13   3  20      283.42      142.70    212.51 o 
 -11   3  20     1143.84      802.28    176.19 o 
  -9   3  20    21555.97    20806.99    841.77 o 
  -7   3  20      475.87      522.70    136.26 o 
  -5   3  20      300.01      339.71    107.37 o 
  -3   3  20       92.62      257.15     94.20 o 
  -1   3  20     1223.41     1328.11    159.86 o 
   1   3  20    22417.32    20756.66    501.86 o 
   3   3  20       55.83      -69.66    104.28 o 
   5   3  20      101.38       88.39    125.00 o 
   7   3  20       90.86      186.77    109.56 o 
   9   3  20    18874.82    18951.99    467.42 o 
  11   3  20       14.53      173.68    109.13 o 
  13   3  20      622.42      677.17    138.38 o 
  15   3  20     6782.98     6141.93    286.58 o 
  17   3  20     1135.13     1407.31    180.24 o 
  19   3  20     2934.64     3487.85    250.73 o 
  21   3  20     1248.15     1043.97    177.98 o 
  23   3  20     4796.21     4600.38    302.84 o 
  25   3  20        4.76      339.47    149.80 o 
  27   3  20     6176.12     6379.24    372.55 o 
  29   3  20     6794.52     6392.91    380.57 o 
  31   3  20      333.69     1025.72    249.39 o 
 -34   4  20       25.73     -224.30    982.69 o 
 -32   4  20     1853.01     2053.94    625.38 o 
 -30   4  20      344.53      987.66    727.27 o 
 -28   4  20       98.13      479.43    270.98 o 
 -26   4  20       31.84      450.75    279.32 o 
 -24   4  20    12753.45    12276.18    786.77 o 
 -22   4  20      635.84      931.75    549.47 o 
 -20   4  20       62.04      -33.27    193.78 o 
 -18   4  20     1854.31     2114.65    319.96 o 
 -16   4  20     1766.82     1601.81    365.19 o 
 -14   4  20    11465.39    11459.44    517.03 o 
 -12   4  20     1096.19     1122.59    264.98 o 
 -10   4  20     9867.88     9702.35    401.30 o 
  -8   4  20    10397.89     9079.58    513.50 o 
  -6   4  20     4058.72     3840.18    459.53 o 
  -4   4  20       13.91      161.12    170.63 o 
  -2   4  20    13568.92    13730.46    561.97 o 
   0   4  20       43.80      386.79    162.51 o 
   2   4  20      449.59      577.01    188.29 o 
   4   4  20     1685.11     1771.24    282.19 o 
   6   4  20     6790.52     6280.15    370.89 o 
   8   4  20     5058.98     4984.63    348.39 o 
  10   4  20    26859.65    24947.09    715.71 o 
  12   4  20     1616.02     2038.20    277.16 o 
  14   4  20     1111.03      715.37    204.17 o 
  16   4  20    10199.25    10241.63    518.88 o 
  18   4  20     4540.55     5065.40    420.07 o 
  20   4  20     1474.60     1147.72    343.69 o 
  22   4  20     1097.48     1415.52    323.85 o 
  24   4  20     2278.21     2659.38    365.04 o 
  26   4  20      104.39      337.72    280.56 o 
  28   4  20      117.85      280.12    296.80 o 
 -29   5  20      543.74      475.96   1057.23 o 
 -27   5  20     5418.59     3826.81   1192.63 o 
 -25   5  20       32.24    -1215.88    759.75 o 
 -23   5  20     3989.32     5109.70   1219.30 o 
 -21   5  20       61.60       80.69    778.22 o 
 -19   5  20      474.64      421.99    476.47 o 
 -17   5  20       94.58      126.07    232.88 o 
 -15   5  20      184.05       74.67    214.25 o 
 -13   5  20      371.33      291.83    239.10 o 
 -11   5  20      360.72      390.46    398.64 o 
  -9   5  20     1324.76     1188.06    336.07 o 
  -7   5  20     6340.42     6390.68    609.19 o 
  -5   5  20     9494.77     9132.72    696.43 o 
  -3   5  20        2.58      -37.69    160.51 o 
  -1   5  20      364.66      310.88    313.92 o 
   1   5  20     1012.59      593.21    224.33 o 
   3   5  20     8652.40     7564.49    521.55 o 
   5   5  20     2264.86     2027.29    333.82 o 
   7   5  20     7392.88     8065.14    554.74 o 
   9   5  20      210.99      302.42    209.50 o 
  11   5  20        0.26        8.05    172.31 o 
  13   5  20     1188.11     1367.81    255.17 o 
  15   5  20      582.59      818.14    251.70 o 
  17   5  20     2033.85     2909.44    364.43 o 
  19   5  20      112.87      485.37    217.92 o 
  21   5  20     5758.33     6569.63    852.52 o 
  23   5  20     1409.82     1975.11    407.44 o 
 -24   6  20      106.02      424.34    621.96 o 
 -22   6  20     3240.30     3181.25   1155.02 o 
 -20   6  20     1308.49     1377.20    555.63 o 
 -18   6  20        0.80     -188.69    480.06 o 
 -16   6  20       15.38      153.21    455.73 o 
 -14   6  20       18.54      401.98    449.16 o 
 -12   6  20        1.04       -9.28    405.56 o 
 -10   6  20      489.07      961.86    457.58 o 
  -8   6  20      542.31     1068.78    446.21 o 
  -6   6  20       19.13      -12.80    268.67 o 
  -4   6  20      889.19      896.13    360.39 o 
  -2   6  20     2838.54     2616.58    381.02 o 
   0   6  20     1721.89     2055.66    357.65 o 
   2   6  20      288.85      263.95    206.51 o 
   4   6  20     1202.59     1336.08    318.60 o 
   6   6  20     3100.15     3023.24    782.70 o 
   8   6  20     1138.22     1026.08    540.38 o 
  10   6  20        1.70      239.59    228.09 o 
  12   6  20     1444.04     2003.98    381.45 o 
  14   6  20     1353.21      575.53    353.61 o 
  16   6  20      803.64     1241.71    447.51 o 
  18   6  20     1211.66     1369.56    471.65 o 
 -13   7  20      115.79      520.74    605.94 o 
 -11   7  20        3.85      347.79    553.51 o 
  -9   7  20       21.21      325.74    476.44 o 
  -7   7  20     2813.17     3736.09    562.52 o 
  -5   7  20      344.35      191.37    359.04 o 
  -3   7  20       15.59      235.36    308.70 o 
  -1   7  20     1225.27     1042.47    333.67 o 
   1   7  20      459.38      387.50    256.64 o 
   3   7  20     1552.07     1165.49    431.74 o 
   5   7  20      545.67      649.48    422.42 o 
   7   7  20      282.89      476.87    465.70 o 
   9   7  20     1509.14     1385.21    483.96 o 
 -39   1  21      126.58      754.82    176.60 o 
 -37   1  21     5216.02     5067.22    414.70 o 
 -35   1  21       65.31      361.72    150.33 o 
 -33   1  21     3277.99     3464.24    242.53 o 
 -31   1  21      205.47      248.37    144.70 o 
 -29   1  21       43.50      170.84    194.86 o 
 -27   1  21     4218.63     4545.32    304.42 o 
 -25   1  21     1022.73     1123.92    141.21 o 
 -23   1  21       41.12      -54.32    108.43 o 
 -21   1  21     1930.59     2303.37    159.38 o 
 -19   1  21      753.76      895.91    127.23 o 
 -17   1  21     7884.61     7584.31    192.30 o 
 -15   1  21      888.10      866.49    112.81 o 
 -13   1  21     4373.06     4382.91    143.08 o 
 -11   1  21     1085.17     1140.66     75.98 o 
  -9   1  21      794.65      962.99     69.62 o 
  -7   1  21     2492.55     3013.22    107.52 o 
  -5   1  21    76249.37    76360.11    547.99 o 
  -3   1  21     7282.35     7122.27    161.33 o 
  -1   1  21      277.11      280.58     57.79 o 
   1   1  21      548.51      670.78     58.01 o 
   3   1  21     2246.05     2351.68     85.85 o 
   5   1  21     1492.18     1529.19     77.77 o 
   7   1  21      542.53      410.93     60.09 o 
   9   1  21     4696.91     4708.67    120.62 o 
  11   1  21     8885.26     8616.59    173.70 o 
  13   1  21      225.74      156.23     69.24 o 
  15   1  21     4065.05     3908.58    146.03 o 
  17   1  21      132.06      195.22     85.26 o 
  19   1  21      784.17      800.89    116.67 o 
  21   1  21      115.40      120.09     96.58 o 
  23   1  21     1864.68     1685.46    180.08 o 
  25   1  21     5791.46     5964.86    269.77 o 
  27   1  21      690.52      973.61    181.68 o 
  29   1  21     2215.32     2256.81    232.67 o 
  31   1  21     2840.17     3065.99    280.46 o 
  33   1  21       11.26      450.52    226.52 o 
 -38   2  21        8.51      -33.92    302.43 o 
 -36   2  21      961.63     1197.57    252.33 o 
 -34   2  21      937.75      993.04    195.66 o 
 -32   2  21      245.95      524.41    172.32 o 
 -30   2  21       42.45      -20.68    143.24 o 
 -28   2  21      345.75      131.98    185.39 o 
 -26   2  21      567.29      889.82    184.75 o 
 -24   2  21      261.64       89.61    149.08 o 
 -22   2  21     3069.75     3237.97    242.51 o 
 -20   2  21     1304.71     1400.05    181.61 o 
 -18   2  21      622.21      575.70    164.82 o 
 -16   2  21     2506.30     2435.52    189.02 o 
 -14   2  21     8803.12     8253.71    268.11 o 
 -12   2  21     7390.54     7317.26    255.89 o 
 -10   2  21     3847.41     3934.46    194.91 o 
  -8   2  21       57.63       58.71     94.57 o 
  -6   2  21     3874.69     4296.49    230.42 o 
  -4   2  21      493.88      390.85     79.96 o 
  -2   2  21     7017.15     7067.99    170.33 o 
   0   2  21     3848.97     4368.38    136.33 o 
   2   2  21     8034.65     8023.71    166.86 o 
   4   2  21      440.65      491.21    103.95 o 
   6   2  21     1178.79     1211.16    130.31 o 
   8   2  21      242.12      181.09    101.58 o 
  10   2  21      232.45      256.07    107.34 o 
  12   2  21      176.43      271.13    111.79 o 
  14   2  21    19928.05    18358.65    349.79 o 
  16   2  21    10448.23    10068.60    279.41 o 
  18   2  21        0.52      124.64    108.16 o 
  20   2  21     1588.47     1655.60    166.82 o 
  22   2  21     4271.21     4254.95    230.15 o 
  24   2  21     2355.71     2694.61    229.42 o 
  26   2  21      198.95      445.84    127.54 o 
  28   2  21       27.04      521.86    135.55 o 
  30   2  21       23.13      577.92    153.93 o 
  32   2  21        8.83      419.91    168.84 o 
 -35   3  21       94.64      631.25    428.43 o 
 -33   3  21     4386.34     4286.55    449.33 o 
 -31   3  21      198.05      537.25    236.37 o 
 -29   3  21     7651.86     7399.79    584.11 o 
 -27   3  21      597.03      633.75    238.50 o 
 -25   3  21       37.76        3.30    194.22 o 
 -23   3  21     2048.79     1554.25    286.33 o 
 -21   3  21    20883.87    20130.23    585.33 o 
 -19   3  21     2333.49     2779.24    277.89 o 
 -17   3  21     4705.81     5097.58    332.30 o 
 -15   3  21     6910.01     6723.75    334.22 o 
 -13   3  21    10564.47     9942.27    525.90 o 
 -11   3  21     6235.46     6286.97    329.90 o 
  -9   3  21     3375.57     3982.89    347.15 o 
  -7   3  21     9001.79     8876.64    328.23 o 
  -5   3  21     2037.59     2767.40    282.69 o 
  -3   3  21        5.56      -94.59    100.17 o 
  -1   3  21     2038.77     2314.24    272.95 o 
   1   3  21      788.33      800.90    152.12 o 
   3   3  21       51.22       89.87    122.01 o 
   5   3  21       53.60       58.07    124.81 o 
   7   3  21       36.12       73.95    126.68 o 
   9   3  21     5119.29     5685.22    293.37 o 
  11   3  21        3.37      181.91    110.01 o 
  13   3  21      220.51      120.82    116.10 o 
  15   3  21    10437.54    10212.86    339.36 o 
  17   3  21       98.94      266.51    124.91 o 
  19   3  21       48.25      221.32    130.77 o 
  21   3  21      220.09      313.25    144.38 o 
  23   3  21      251.11      515.32    146.99 o 
  25   3  21        0.36      341.05    146.33 o 
  27   3  21     1404.30     1991.48    236.57 o 
  29   3  21      162.20      882.94    202.83 o 
 -32   4  21      598.21     1067.36   1084.58 o 
 -30   4  21       15.58       38.50    722.83 o 
 -28   4  21     3108.04     3326.00    510.77 o 
 -26   4  21     4568.77     3928.08    511.13 o 
 -24   4  21     3630.01     3669.06    484.12 o 
 -22   4  21     6635.93     6145.66    561.86 o 
 -20   4  21        6.17      163.55    197.72 o 
 -18   4  21      252.60     -119.97    178.30 o 
 -16   4  21       94.66      164.94    206.29 o 
 -14   4  21     2676.59     2804.20    377.27 o 
 -12   4  21      812.53     1048.55    262.60 o 
 -10   4  21     4375.58     4718.64    530.64 o 
  -8   4  21     2092.23     1687.33    243.70 o 
  -6   4  21       98.40      399.70    170.46 o 
  -4   4  21    10063.46     9613.67    619.92 o 
  -2   4  21      112.46      122.45    158.60 o 
   0   4  21     4744.69     5073.54    406.96 o 
   2   4  21     1702.24     1615.65    269.17 o 
   4   4  21       45.89     -123.78    128.24 o 
   6   4  21    13099.40    12968.38    480.04 o 
   8   4  21        1.79      175.38    152.25 o 
  10   4  21       81.75      238.31    160.10 o 
  12   4  21       26.10       61.35    154.93 o 
  14   4  21       31.84      135.42    162.32 o 
  16   4  21      374.94      354.65    193.26 o 
  18   4  21     1585.27     1411.47    269.83 o 
  20   4  21      167.07      183.97    186.33 o 
  22   4  21     1970.01     2339.52    338.38 o 
  24   4  21     5842.37     6213.91    673.66 o 
  26   4  21      945.30     1877.15    382.41 o 
 -29   5  21       66.69     -767.96    943.02 o 
 -27   5  21     1664.56      911.57   1022.35 o 
 -25   5  21      385.08     -446.55    856.18 o 
 -23   5  21       47.51     -121.04    768.64 o 
 -21   5  21      353.25     -268.49    445.18 o 
 -19   5  21     7957.31     7071.69    838.76 o 
 -17   5  21       81.51      116.03    225.39 o 
 -15   5  21     1570.56     1533.92    331.09 o 
 -13   5  21       20.53      331.98    512.54 o 
 -11   5  21       10.66      226.75    301.85 o 
  -9   5  21      253.41      166.86    377.48 o 
  -7   5  21        4.47     -177.90    249.26 o 
  -5   5  21      260.67       48.70    255.76 o 
  -3   5  21     4893.01     4555.84    431.00 o 
  -1   5  21        8.17       15.79    168.86 o 
   1   5  21      109.78      199.29    173.41 o 
   3   5  21      864.04      679.77    318.49 o 
   5   5  21     2356.69     2560.90    358.79 o 
   7   5  21      150.92      346.65    192.08 o 
   9   5  21      976.93      909.15    289.73 o 
  11   5  21      357.45      730.95    252.67 o 
  13   5  21      479.11      538.75    231.39 o 
  15   5  21      225.45      548.02    192.37 o 
  17   5  21      827.85     1106.70    265.32 o 
  19   5  21      756.84     1062.11    268.61 o 
  21   5  21      749.09     1560.88    444.63 o 
  23   5  21      295.13      574.99    760.44 o 
 -22   6  21       34.66        8.12    298.93 o 
 -20   6  21        4.89     -166.39    524.37 o 
 -18   6  21     2436.09     1824.52    688.98 o 
 -16   6  21       94.47      183.46    519.04 o 
 -14   6  21      449.40      425.61    486.69 o 
 -12   6  21      388.81      204.13    400.25 o 
 -10   6  21      643.06      827.51    473.72 o 
  -8   6  21      286.42     -375.61    254.25 o 
  -6   6  21       61.22      275.40    311.27 o 
  -4   6  21     1792.89     1365.52    416.68 o 
  -2   6  21     2585.86     2521.24    379.24 o 
   0   6  21      381.32       60.87    182.24 o 
   2   6  21     5516.91     6099.08    540.56 o 
   4   6  21      724.52      721.14    271.95 o 
   6   6  21      366.81      373.23    265.34 o 
   8   6  21     1676.12     1642.59    344.94 o 
  10   6  21      240.17      263.30    248.34 o 
  12   6  21     5295.99     6490.42    639.75 o 
  14   6  21     4970.29     5948.96   1878.87 o 
  16   6  21     3210.18     3324.46    645.63 o 
  18   6  21      255.88      783.41    415.47 o 
 -13   7  21       73.73      642.94    511.48 o 
 -11   7  21     1850.48     3177.98   1044.92 o 
  -9   7  21     6033.62     6425.32    904.39 o 
  -7   7  21      841.61      976.08    530.89 o 
  -5   7  21       95.56      449.24    365.75 o 
  -3   7  21      846.79      399.15    364.24 o 
  -1   7  21     1626.44     1503.24    877.72 o 
   1   7  21     1639.01     1935.97    973.80 o 
   3   7  21        1.11      430.31    388.16 o 
   5   7  21      519.16      169.07    308.56 o 
   7   7  21     3657.47     5128.13    759.39 o 
 -38   0  22      551.44      550.16    565.54 o 
 -36   0  22       29.38      563.51    578.01 o 
 -34   0  22       52.52      515.75    187.55 o 
 -32   0  22       82.72      456.19    197.37 o 
 -30   0  22     3100.60     3360.63    290.45 o 
 -28   0  22       13.60      277.90    251.33 o 
 -26   0  22     5821.64     6041.64    483.40 o 
 -24   0  22    25406.03    22347.73    529.29 o 
 -22   0  22     2022.42     2266.10    241.85 o 
 -20   0  22     3085.73     3305.00    357.60 o 
 -18   0  22    15945.81    15063.06    408.49 o 
 -16   0  22     2521.70     2882.94    201.17 o 
 -14   0  22     4390.31     4404.56    226.70 o 
 -12   0  22     2267.36     2505.29    213.79 o 
 -10   0  22     8590.59     8913.30    294.63 o 
  -8   0  22     4107.74     3932.62    212.71 o 
  -6   0  22    59814.96    57455.96    691.19 o 
  -4   0  22     3527.17     3993.12    210.67 o 
  -2   0  22    12289.08    11490.90    314.87 o 
   0   0  22    18855.19    18537.30    390.52 o 
   2   0  22    34839.00    35515.25    424.02 o 
   4   0  22     5865.33     6277.02    180.06 o 
   6   0  22    17052.69    17313.31    285.82 o 
   8   0  22    30984.30    29721.15    525.44 o 
  10   0  22        0.92      -23.99     78.95 o 
  12   0  22     3283.93     3365.66    300.34 o 
  14   0  22        8.84      -32.32     97.46 o 
  16   0  22    19621.23    19091.84    386.27 o 
  18   0  22    19049.39    17679.18    436.86 o 
  20   0  22    19840.15    18733.73    454.16 o 
  22   0  22      888.17      894.30    181.75 o 
  24   0  22     3007.68     3304.84    263.81 o 
  26   0  22    29424.18    28350.42    676.42 o 
  28   0  22     6854.40     5842.15    369.26 o 
  30   0  22    10225.61     9868.74    461.35 o 
  32   0  22      801.46      910.24    514.59 o 
 -39   1  22      166.27      932.26    212.01 o 
 -37   1  22      943.77     1742.32    203.34 o 
 -35   1  22      139.28      354.36    155.29 o 
 -33   1  22     1882.85     2078.41    261.76 o 
 -31   1  22       31.47      285.01    142.49 o 
 -29   1  22     6785.94     7021.13    294.52 o 
 -27   1  22       22.73      184.62    134.60 o 
 -25   1  22      281.33      398.83    142.18 o 
 -23   1  22    15140.79    14004.05    291.55 o 
 -21   1  22     3619.21     3479.31    194.37 o 
 -19   1  22      124.37      183.28     92.23 o 
 -17   1  22      944.18     1042.55    111.87 o 
 -15   1  22    19977.52    18621.68    266.93 o 
 -13   1  22     3141.69     3260.47    117.66 o 
 -11   1  22    11301.70    10903.82    159.01 o 
  -9   1  22     1292.09     1226.57     77.46 o 
  -7   1  22    27282.57    27395.28    270.25 o 
  -5   1  22    10613.00    10042.09    255.32 o 
  -3   1  22     2121.69     2803.47    101.91 o 
  -1   1  22      785.09      757.28     70.15 o 
   1   1  22      198.63      241.87     49.97 o 
   3   1  22    28393.54    27823.56    239.23 o 
   5   1  22       28.89       -8.45     49.14 o 
   7   1  22        8.61        8.46     48.04 o 
   9   1  22      993.40     1003.33     84.97 o 
  11   1  22      624.78      559.65     77.34 o 
  13   1  22      946.38     1023.46     93.21 o 
  15   1  22      385.19      316.15     79.65 o 
  17   1  22    24877.31    23140.23    327.07 o 
  19   1  22      661.11      768.72    120.71 o 
  21   1  22      101.21      288.64    122.61 o 
  23   1  22     6942.23     6562.58    275.38 o 
  25   1  22    10518.22    10240.50    318.94 o 
  27   1  22     3203.66     3213.97    253.06 o 
  29   1  22       20.42      341.82    150.40 o 
  31   1  22      179.45      710.42    249.45 o 
 -38   2  22      199.21      536.01    213.87 o 
 -36   2  22     1813.93     1942.38    283.60 o 
 -34   2  22      139.40      645.79    180.53 o 
 -32   2  22        2.76      165.52    159.17 o 
 -30   2  22        5.07     -106.93    140.82 o 
 -28   2  22      962.81     1125.42    200.79 o 
 -26   2  22      624.78     1001.58    201.35 o 
 -24   2  22       19.20      223.90    149.47 o 
 -22   2  22     9864.63     9860.60    409.33 o 
 -20   2  22      640.91      493.48    150.05 o 
 -18   2  22        9.26       89.62    124.35 o 
 -16   2  22    17802.30    17111.92    376.05 o 
 -14   2  22    25656.36    25340.33    435.90 o 
 -12   2  22    14328.13    13331.17    428.68 o 
 -10   2  22       34.59      -87.98     99.83 o 
  -8   2  22        3.98        4.87     96.86 o 
  -6   2  22     7412.09     7529.37    238.11 o 
  -4   2  22     1776.04     2110.86    139.27 o 
  -2   2  22     3915.33     4260.95    163.33 o 
   0   2  22     1554.71     1427.34     98.69 o 
   2   2  22      493.35      522.84     74.43 o 
   4   2  22    18595.24    17611.24    297.12 o 
   6   2  22      188.36      181.88    101.93 o 
   8   2  22      578.63      839.96    135.59 o 
  10   2  22     6674.62     6768.96    243.26 o 
  12   2  22    13880.84    12829.14    319.81 o 
  14   2  22     3382.45     3595.24    215.71 o 
  16   2  22    12234.26    11432.89    319.65 o 
  18   2  22    28085.82    25761.18    466.58 o 
  20   2  22      777.40      954.86    145.97 o 
  22   2  22      177.55      191.41    113.62 o 
  24   2  22      166.59      285.19    130.53 o 
  26   2  22     2725.46     2778.98    288.62 o 
  28   2  22      110.83      382.60    229.66 o 
  30   2  22        1.87      591.85    234.98 o 
 -35   3  22      391.36      643.88    345.80 o 
 -33   3  22     1371.18     1781.75    323.36 o 
 -31   3  22     1135.68     1841.82    317.87 o 
 -29   3  22     1248.29     1461.60    281.56 o 
 -27   3  22      480.89      630.62    290.00 o 
 -25   3  22     6068.00     6891.78    454.94 o 
 -23   3  22     2026.90     1927.58    284.81 o 
 -21   3  22      750.53     1010.79    227.71 o 
 -19   3  22     6980.84     6642.12    374.57 o 
 -17   3  22      182.61      -79.73    206.39 o 
 -15   3  22     1264.48     1172.63    200.50 o 
 -13   3  22     9155.73     8436.14    401.78 o 
 -11   3  22      278.61      147.03    139.54 o 
  -9   3  22     4295.63     4810.98    314.19 o 
  -7   3  22     8378.71     7751.01    359.81 o 
  -5   3  22    11857.94    11560.48    442.73 o 
  -3   3  22     1957.17     1885.98    313.59 o 
  -1   3  22        4.18      104.36    108.04 o 
   1   3  22     2285.87     2398.16    220.90 o 
   3   3  22      857.47      702.68    157.53 o 
   5   3  22     1091.71     1078.65    255.94 o 
   7   3  22     7407.95     7394.62    367.12 o 
   9   3  22     6292.18     6512.77    371.51 o 
  11   3  22      563.78      698.23    141.34 o 
  13   3  22     1095.74     1126.69    161.45 o 
  15   3  22      149.31      227.04    125.04 o 
  17   3  22      100.44       29.69    124.18 o 
  19   3  22       96.17      181.17    182.99 o 
  21   3  22      704.86      467.18    204.85 o 
  23   3  22       41.92      122.40    129.28 o 
  25   3  22     1252.46     1308.23    206.97 o 
  27   3  22     3558.17     4482.33    415.97 o 
  29   3  22     1306.06     1710.42    312.50 o 
 -32   4  22      979.34     1929.82   1123.56 o 
 -30   4  22     3513.92     4293.13    543.82 o 
 -28   4  22      324.68      456.06    710.86 o 
 -26   4  22      147.12      493.16    374.41 o 
 -24   4  22      450.40      752.34    482.11 o 
 -22   4  22       22.19      351.28    239.15 o 
 -20   4  22      757.30      700.72    256.82 o 
 -18   4  22        7.09     -181.37    293.48 o 
 -16   4  22     5822.28     5796.14    447.24 o 
 -14   4  22     2965.86     3135.55    387.68 o 
 -12   4  22      174.27      187.07    197.37 o 
 -10   4  22     5327.95     5534.86    410.65 o 
  -8   4  22     2700.40     2771.05    351.36 o 
  -6   4  22      979.08     1006.57    218.52 o 
  -4   4  22      683.98      676.54    262.24 o 
  -2   4  22    15460.43    14175.01    596.07 o 
   0   4  22    18427.93    18524.21    671.87 o 
   2   4  22     2695.47     2486.79    324.07 o 
   4   4  22      290.40      257.48    180.37 o 
   6   4  22     7430.61     8270.67    643.98 o 
   8   4  22    12111.15    10995.46    681.66 o 
  10   4  22       12.09      268.95    161.49 o 
  12   4  22      727.17      810.38    295.82 o 
  14   4  22     1797.24     2332.98    295.39 o 
  16   4  22       52.88      133.19    214.83 o 
  18   4  22     4882.78     5183.04    550.77 o 
  20   4  22        2.84      228.44    187.64 o 
  22   4  22      521.82      420.24    211.98 o 
  24   4  22     4441.80     3967.63    426.43 o 
  26   4  22     3905.84     4344.60    853.02 o 
 -29   5  22     4133.78     2214.98   1206.99 o 
 -27   5  22     2365.81     2476.89   1184.42 o 
 -25   5  22      127.47       52.66    867.80 o 
 -23   5  22     1619.15     2280.63   1047.65 o 
 -21   5  22        1.73      190.33    429.05 o 
 -19   5  22     1580.88     1800.69    595.24 o 
 -17   5  22      662.22      525.83    251.55 o 
 -15   5  22     6891.23     8135.04    834.71 o 
 -13   5  22       15.42      312.01    376.60 o 
 -11   5  22     2102.16     1984.52    672.91 o 
  -9   5  22      207.89      100.53    418.51 o 
  -7   5  22      262.70      116.30    252.37 o 
  -5   5  22      300.13      264.73    252.05 o 
  -3   5  22     1273.12     1282.21    426.49 o 
  -1   5  22     8190.39     7565.16    527.95 o 
   1   5  22      601.35      801.45    254.37 o 
   3   5  22      258.37      -76.36    166.32 o 
   5   5  22       86.72      316.81    208.21 o 
   7   5  22     1163.03      867.29    263.91 o 
   9   5  22     1264.53     1949.55    339.88 o 
  11   5  22      271.73      118.55    193.72 o 
  13   5  22      108.17      154.92    227.99 o 
  15   5  22     2288.30     2551.87    573.92 o 
  17   5  22     1410.29     2133.14    422.62 o 
  19   5  22      652.63     1807.73    366.86 o 
  21   5  22     4110.92     4609.92    669.53 o 
  23   5  22      703.33     2395.49    513.72 o 
 -22   6  22        5.65     -922.51    914.99 o 
 -20   6  22     1701.86      612.60    615.51 o 
 -18   6  22       91.52       46.86    500.13 o 
 -16   6  22     1093.02     1116.13    556.67 o 
 -14   6  22      906.32     1050.61    528.21 o 
 -12   6  22        1.91      132.91    390.00 o 
 -10   6  22     3854.23     3991.48    740.76 o 
  -8   6  22      960.86      517.50    573.06 o 
  -6   6  22     3260.48     2506.38    520.80 o 
  -4   6  22       57.22      -76.17    278.36 o 
  -2   6  22       45.45      277.82    214.92 o 
   0   6  22     1444.62     1199.30    307.79 o 
   2   6  22     6832.97     6654.50   1228.87 o 
   4   6  22     1783.50     2136.08    382.83 o 
   6   6  22       58.71      172.29    232.66 o 
   8   6  22     1269.12     1117.49    505.17 o 
  10   6  22      267.69       37.37    245.13 o 
  12   6  22    16359.45    16395.17   1013.87 o 
  14   6  22     1077.69     1093.40    442.74 o 
  16   6  22      350.09      855.41    439.37 o 
 -11   7  22     1854.08     2674.15    745.74 o 
  -9   7  22      653.45      -71.43    587.08 o 
  -7   7  22       38.27      188.61    388.26 o 
  -5   7  22      113.48      442.66    371.66 o 
  -3   7  22     3283.25     2905.22    924.90 o 
  -1   7  22      758.22      312.04    345.52 o 
   1   7  22        2.86      -68.78    317.41 o 
   3   7  22      953.32      811.69    478.35 o 
   5   7  22      351.41      424.82    381.71 o 
 -37   1  23       21.48      525.95    224.29 o 
 -35   1  23     2507.15     3067.20    240.64 o 
 -33   1  23      392.22      840.89    223.51 o 
 -31   1  23      918.62     1043.33    174.79 o 
 -29   1  23      105.90      264.38    148.72 o 
 -27   1  23     1158.96      865.75    163.26 o 
 -25   1  23      245.98       65.53    130.83 o 
 -23   1  23     4155.30     3970.92    190.72 o 
 -21   1  23      362.05      401.64    118.13 o 
 -19   1  23      991.12     1008.60    119.34 o 
 -17   1  23     1744.57     2124.05    131.25 o 
 -15   1  23      317.15      252.08     94.22 o 
 -13   1  23     4714.29     4555.82    132.17 o 
 -11   1  23      112.34       -2.81     61.28 o 
  -9   1  23     4127.38     4259.08    114.60 o 
  -7   1  23     3028.71     3314.65    116.88 o 
  -5   1  23     4461.81     4830.65    126.67 o 
  -3   1  23    52395.00    49996.68    366.42 o 
  -1   1  23      261.87      148.54     57.82 o 
   1   1  23      631.47      632.46     59.55 o 
   3   1  23        5.57       64.95     52.30 o 
   5   1  23     6704.28     7135.24    143.74 o 
   7   1  23     4041.86     3958.11    126.35 o 
   9   1  23    14518.89    13803.48    211.48 o 
  11   1  23     1386.71     1399.16     97.49 o 
  13   1  23      199.21      147.88     69.86 o 
  15   1  23      533.32      458.65     86.71 o 
  17   1  23     6702.89     6473.71    183.69 o 
  19   1  23     7375.67     6886.06    265.33 o 
  21   1  23      553.27      477.53    122.73 o 
  23   1  23     2621.78     2456.09    184.51 o 
  25   1  23      198.56      -82.08    117.35 o 
  27   1  23       83.05       65.59    137.14 o 
  29   1  23     1487.89     1682.46    202.98 o 
  31   1  23     2832.56     3557.34    380.45 o 
 -36   2  23      685.54      776.00    284.47 o 
 -34   2  23     1494.48     2156.18    246.47 o 
 -32   2  23       34.75      313.67    171.07 o 
 -30   2  23       11.87      121.88    169.81 o 
 -28   2  23      772.43      927.37    233.66 o 
 -26   2  23    10222.60     9110.88    353.76 o 
 -24   2  23     2128.11     2427.79    243.60 o 
 -22   2  23     2287.89     1885.37    287.83 o 
 -20   2  23     5679.06     5978.11    273.96 o 
 -18   2  23      514.40      653.15    149.12 o 
 -16   2  23     1234.03     1762.79    195.68 o 
 -14   2  23      388.81      443.36    135.94 o 
 -12   2  23       17.11     -122.43    106.55 o 
 -10   2  23     7300.20     7396.15    268.98 o 
  -8   2  23     7636.94     7979.00    248.36 o 
  -6   2  23     1761.48     1758.90    143.07 o 
  -4   2  23       54.69      -74.03     71.89 o 
  -2   2  23      400.95      620.98    106.46 o 
   0   2  23      106.80       69.92     95.25 o 
   2   2  23        0.69      -25.29     81.02 o 
   4   2  23      852.65      722.94    108.10 o 
   6   2  23     2667.76     2617.27    170.81 o 
   8   2  23        1.84       34.18    101.68 o 
  10   2  23       49.27      -62.70     96.30 o 
  12   2  23     1266.50     1081.83    151.42 o 
  14   2  23      841.81      689.66    140.16 o 
  16   2  23     1712.61     1718.15    176.37 o 
  18   2  23     3091.36     3233.96    219.72 o 
  20   2  23    15543.82    13994.46    370.46 o 
  22   2  23      133.46      283.77    128.96 o 
  24   2  23      797.14      959.35    163.56 o 
  26   2  23     1882.22     1896.13    218.29 o 
  28   2  23      535.90      825.95    177.19 o 
  30   2  23      118.56      551.50    189.16 o 
 -35   3  23       16.86      882.01    396.62 o 
 -33   3  23      401.53      320.52    468.78 o 
 -31   3  23     2228.04     1948.56    434.16 o 
 -29   3  23     3508.03     3242.80    385.49 o 
 -27   3  23       53.88       48.37    464.74 o 
 -25   3  23     3446.57     3496.51    368.01 o 
 -23   3  23     3468.26     3844.58    452.77 o 
 -21   3  23       20.22      100.34    171.45 o 
 -19   3  23     4330.32     4219.30    371.23 o 
 -17   3  23     6444.46     6648.19    370.86 o 
 -15   3  23      303.48      294.08    162.57 o 
 -13   3  23     2630.64     2906.58    431.38 o 
 -11   3  23      813.35      372.68    202.93 o 
  -9   3  23     2441.32     2237.29    242.88 o 
  -7   3  23      474.03      358.96    205.50 o 
  -5   3  23      445.70      350.70    174.48 o 
  -3   3  23      352.70      323.23    141.17 o 
  -1   3  23     2824.62     2259.56    228.33 o 
   1   3  23      684.73      767.12    207.93 o 
   3   3  23      240.16      216.60    122.61 o 
   5   3  23     6603.74     6875.62    355.45 o 
   7   3  23     5315.48     5282.33    336.70 o 
   9   3  23       22.91      112.40    138.61 o 
  11   3  23      346.45      354.67    143.98 o 
  13   3  23      535.27      558.19    136.60 o 
  15   3  23       20.39       99.23    116.69 o 
  17   3  23      493.58      694.92    152.55 o 
  19   3  23      617.81     1450.69    239.24 o 
  21   3  23       84.27       88.78    138.54 o 
  23   3  23     1216.96     1201.22    191.01 o 
  25   3  23     1129.83     1215.28    205.02 o 
  27   3  23      162.10      635.08    187.83 o 
  29   3  23      560.59     1279.66    249.17 o 
 -32   4  23      427.40      768.64    967.64 o 
 -30   4  23      422.62      789.45    822.67 o 
 -28   4  23      175.00      664.66    458.52 o 
 -26   4  23      924.04     1515.40    383.08 o 
 -24   4  23        9.07      343.42    362.10 o 
 -22   4  23       11.71      221.64    280.77 o 
 -20   4  23     2895.20     2557.10    362.25 o 
 -18   4  23     4247.29     4712.32    421.51 o 
 -16   4  23      113.57     -262.69    303.05 o 
 -14   4  23     6563.57     6685.60    450.45 o 
 -12   4  23      884.60      637.19    243.22 o 
 -10   4  23      175.52      310.19    218.81 o 
  -8   4  23    12668.68    12109.19    591.98 o 
  -6   4  23     2453.46     2514.75    570.49 o 
  -4   4  23       26.12       55.68    163.51 o 
  -2   4  23     4337.63     4183.09    722.27 o 
   0   4  23     4150.06     5217.72    423.41 o 
   2   4  23      454.39      485.03    251.81 o 
   4   4  23      147.32      164.72    157.60 o 
   6   4  23     2077.36     2151.81    322.88 o 
   8   4  23       26.57        5.52    139.67 o 
  10   4  23     4980.07     5553.08    527.38 o 
  12   4  23      603.24      246.38    289.11 o 
  14   4  23     1598.64     1998.92    279.24 o 
  16   4  23     2370.22     2724.31    325.37 o 
  18   4  23      203.53      263.44    194.36 o 
  20   4  23      527.82      467.99    279.14 o 
  22   4  23       18.89      354.43    204.85 o 
  24   4  23        3.24      -32.69    446.77 o 
  26   4  23       14.27      634.14    274.83 o 
 -27   5  23      108.29      155.23    975.17 o 
 -25   5  23     3006.25     3026.02   1181.00 o 
 -23   5  23     6978.71     7198.17   1335.55 o 
 -21   5  23      462.76      120.99    458.55 o 
 -19   5  23     3997.32     2911.08    664.65 o 
 -17   5  23        7.65       46.24    361.61 o 
 -15   5  23     5104.56     6234.30    783.62 o 
 -13   5  23      472.07      214.65    408.77 o 
 -11   5  23     2292.72     1445.65    614.78 o 
  -9   5  23     1435.57     1142.71    572.38 o 
  -7   5  23      724.12      755.19    299.57 o 
  -5   5  23      342.05       49.53    238.98 o 
  -3   5  23     2646.76     2550.23    367.18 o 
  -1   5  23       17.04      -47.01    167.60 o 
   1   5  23     3196.01     3247.65    399.04 o 
   3   5  23      116.69       87.63    172.64 o 
   5   5  23     1744.11     2316.82    568.35 o 
   7   5  23      569.65      394.20    308.42 o 
   9   5  23     1910.45     2689.33    390.93 o 
  11   5  23     4025.99     4095.41    470.58 o 
  13   5  23      222.46      238.96    220.53 o 
  15   5  23      311.84      152.72    231.79 o 
  17   5  23      591.80      556.39    274.93 o 
  19   5  23     3378.98     4397.50    572.28 o 
  21   5  23      128.23     1049.92    736.34 o 
 -22   6  23     2380.29     1171.43   1053.81 o 
 -20   6  23     1966.27     1106.74    765.57 o 
 -18   6  23      209.49      -10.01    516.65 o 
 -16   6  23      284.11      946.33    529.24 o 
 -14   6  23      831.19      616.43    458.85 o 
 -12   6  23      256.45      347.23    458.10 o 
 -10   6  23      459.99      -96.02    422.41 o 
  -8   6  23      144.60       -7.74    604.18 o 
  -6   6  23     2444.57     2372.30    512.06 o 
  -4   6  23     1431.48     2168.38    499.24 o 
  -2   6  23     3402.43     2977.45    476.95 o 
   0   6  23      614.50      431.44    241.56 o 
   2   6  23     2127.60     1700.63    346.26 o 
   4   6  23      131.14        9.40    333.45 o 
   6   6  23      401.29      587.75    255.52 o 
   8   6  23     1547.03     1960.50    471.60 o 
  10   6  23       36.69      109.11    324.55 o 
  12   6  23       27.98       27.58    420.22 o 
  14   6  23      174.55       39.80    340.38 o 
  16   6  23        5.71      263.39    348.33 o 
  -9   7  23     1806.80      958.92   1199.47 o 
  -7   7  23      108.25      493.54    368.21 o 
  -5   7  23        4.84     -111.41    311.47 o 
  -3   7  23      251.63      354.09    493.74 o 
  -1   7  23     1832.75     1420.66    566.57 o 
   1   7  23        0.98      347.49    347.48 o 
   3   7  23      460.73      825.03    432.05 o 
 -38   0  24      702.66      522.05    267.81 o 
 -36   0  24      900.60     1078.64    391.16 o 
 -34   0  24     6581.95     6975.46    802.48 o 
 -32   0  24     1500.03     1438.76    249.13 o 
 -30   0  24        1.75       22.57    168.73 o 
 -28   0  24     1207.99     1046.74    222.70 o 
 -26   0  24     6968.88     6432.66    341.11 o 
 -24   0  24      695.53      602.33    189.30 o 
 -22   0  24    26267.67    25597.92    559.89 o 
 -20   0  24    32337.82    30522.41    594.12 o 
 -18   0  24     1583.91     1758.11    187.37 o 
 -16   0  24        0.86       32.72    133.91 o 
 -14   0  24    57812.73    56284.95    770.29 o 
 -12   0  24     1923.67     1877.55    180.88 o 
 -10   0  24      906.87      854.29    153.73 o 
  -8   0  24      921.51      778.99    141.22 o 
  -6   0  24     1002.79     1431.40    159.18 o 
  -4   0  24      647.71      851.41    140.77 o 
  -2   0  24    26107.88    24381.11    481.98 o 
   0   0  24      608.64      280.02    216.06 o 
   2   0  24    21635.35    20465.34    445.02 o 
   4   0  24      708.20      726.97     99.48 o 
   6   0  24     6084.42     5843.71    204.82 o 
   8   0  24    14665.13    14004.25    277.02 o 
  10   0  24     5734.06     5469.28    213.87 o 
  12   0  24    74307.59    69514.21    705.28 o 
  14   0  24     1849.40     1899.28    201.76 o 
  16   0  24     3387.01     3236.31    234.38 o 
  18   0  24    18829.89    17067.02    459.01 o 
  20   0  24    30107.69    28730.91    568.85 o 
  22   0  24     1983.02     2058.68    268.80 o 
  24   0  24     1489.43     1334.67    249.74 o 
  26   0  24     5265.76     5972.85    378.03 o 
  28   0  24       11.31      637.54    198.54 o 
  30   0  24      235.60      569.87    206.48 o 
  32   0  24    10702.37    11027.37   1947.94 o 
 -37   1  24      712.90     1348.83    241.42 o 
 -35   1  24      440.41     1020.14    190.86 o 
 -33   1  24      424.98      593.75    156.82 o 
 -31   1  24    11204.54    10070.24    337.74 o 
 -29   1  24     9087.34     8319.35    309.15 o 
 -27   1  24      180.98      125.38    147.75 o 
 -25   1  24      909.20      706.05    155.13 o 
 -23   1  24     7238.77     6495.73    264.93 o 
 -21   1  24     3018.50     2933.02    170.05 o 
 -19   1  24       18.60       -7.15     91.83 o 
 -17   1  24      291.91      408.91     99.45 o 
 -15   1  24      230.83      357.86    102.42 o 
 -13   1  24      859.17     1012.76    113.77 o 
 -11   1  24    23008.21    22052.22    245.70 o 
  -9   1  24      529.81      648.93     86.83 o 
  -7   1  24     3827.99     3789.04    109.89 o 
  -5   1  24     3105.67     3260.94    115.35 o 
  -3   1  24    11766.84    11487.95    179.80 o 
  -1   1  24     1943.28     2192.90     84.94 o 
   1   1  24      397.37      398.91     62.52 o 
   3   1  24    23564.89    23003.86    238.26 o 
   5   1  24     1739.85     1787.20    104.61 o 
   7   1  24     6506.71     6234.01    149.60 o 
   9   1  24       18.13      -54.12     64.35 o 
  11   1  24    15020.50    14291.15    225.27 o 
  13   1  24    12699.04    12598.07    219.60 o 
  15   1  24     7986.11     7669.88    191.95 o 
  17   1  24      874.47      911.43    101.63 o 
  19   1  24    17780.00    16097.12    309.19 o 
  21   1  24    12572.28    12106.11    281.48 o 
  23   1  24       25.37      277.78    138.52 o 
  25   1  24     2410.38     2649.43    319.37 o 
  27   1  24      127.42      296.77    142.47 o 
  29   1  24      661.83      799.59    223.41 o 
  31   1  24      936.36     1279.58    212.70 o 
 -36   2  24        3.29      324.36    205.86 o 
 -34   2  24       95.09       80.62    266.02 o 
 -32   2  24      210.71      517.85    220.08 o 
 -30   2  24     8062.78     7550.12    360.89 o 
 -28   2  24      138.17      189.58    244.32 o 
 -26   2  24       16.81       17.53    147.05 o 
 -24   2  24      393.02      239.47    159.46 o 
 -22   2  24     7969.05     8123.96    326.76 o 
 -20   2  24     3217.66     3204.46    224.50 o 
 -18   2  24       84.79      110.25    127.20 o 
 -16   2  24      296.20      546.18    144.30 o 
 -14   2  24     1220.65     1239.30    168.65 o 
 -12   2  24     7050.62     6873.71    268.86 o 
 -10   2  24    10872.69     9803.62    298.22 o 
  -8   2  24     2507.48     2588.69    178.86 o 
  -6   2  24    17283.96    17181.05    339.08 o 
  -4   2  24     1327.22     1520.69    127.75 o 
  -2   2  24       19.22      -75.00     83.52 o 
   0   2  24     1543.28     1609.70    131.95 o 
   2   2  24    21127.08    20647.73    329.27 o 
   4   2  24      256.69      172.23     92.76 o 
   6   2  24       14.46       87.34     88.73 o 
   8   2  24    10819.82     9755.15    280.88 o 
  10   2  24    10544.01     9954.32    291.24 o 
  12   2  24      258.23      111.62    111.10 o 
  14   2  24     1219.46      655.38    138.05 o 
  16   2  24      357.09      228.75    126.73 o 
  18   2  24     2118.00     2011.74    191.65 o 
  20   2  24     2310.57     2390.74    211.67 o 
  22   2  24       93.33      165.14    129.72 o 
  24   2  24     5516.57     5491.15    286.20 o 
  26   2  24        1.64       92.65    134.14 o 
  28   2  24     3770.80     4525.47    506.26 o 
  30   2  24       13.38      421.95    246.12 o 
 -35   3  24       11.54      826.51    434.58 o 
 -33   3  24     1884.87     1427.67   1295.89 o 
 -31   3  24      120.24      427.90    220.79 o 
 -29   3  24      816.56      861.66    269.69 o 
 -27   3  24        7.98     -292.85    357.38 o 
 -25   3  24      535.60      491.33    245.57 o 
 -23   3  24      384.77      462.44    217.45 o 
 -21   3  24    32332.58    28707.95    709.91 o 
 -19   3  24      248.75      283.66    171.23 o 
 -17   3  24    16007.04    15616.51    821.72 o 
 -15   3  24     2717.72     3075.18    407.92 o 
 -13   3  24    17889.39    16612.71    545.79 o 
 -11   3  24       83.54     -206.03    121.25 o 
  -9   3  24     5394.16     5068.35    336.53 o 
  -7   3  24     5369.03     5755.29    345.88 o 
  -5   3  24     8847.94     8006.30    396.25 o 
  -3   3  24     6791.88     6665.28    378.08 o 
  -1   3  24     6329.14     6073.64    329.35 o 
   1   3  24      410.50      295.08    145.03 o 
   3   3  24      761.30      727.79    161.63 o 
   5   3  24     2010.20     2084.34    239.01 o 
   7   3  24     9838.66     9510.92    412.42 o 
   9   3  24     3650.36     3668.23    301.30 o 
  11   3  24     1355.61     1372.37    202.19 o 
  13   3  24     6536.18     6246.95    331.50 o 
  15   3  24       13.45      282.02    152.67 o 
  17   3  24      423.32      517.72    139.34 o 
  19   3  24      804.21     1100.17    179.69 o 
  21   3  24     4831.26     4713.42    302.17 o 
  23   3  24      375.60      663.38    211.12 o 
  25   3  24      962.08     1084.83    187.92 o 
  27   3  24     2034.67     2037.80    244.87 o 
 -32   4  24      496.59     -497.16    970.38 o 
 -30   4  24       60.88      827.72    550.50 o 
 -28   4  24       86.73      257.93   1001.15 o 
 -26   4  24      289.84      589.67    322.85 o 
 -24   4  24     1910.36     2930.27    467.60 o 
 -22   4  24      100.44     -170.11    298.88 o 
 -20   4  24    10327.94     9956.86    692.60 o 
 -18   4  24     3744.39     4312.12    790.88 o 
 -16   4  24     5390.24     5408.39    438.89 o 
 -14   4  24     1130.82     1093.30    270.95 o 
 -12   4  24      441.61       46.67    200.06 o 
 -10   4  24    12790.35    12759.48    628.54 o 
  -8   4  24     1775.57     1803.08    314.67 o 
  -6   4  24       75.60      277.20    185.06 o 
  -4   4  24     2916.41     2405.22    363.18 o 
  -2   4  24      356.44      309.35    183.48 o 
   0   4  24     1847.70     1971.77    296.21 o 
   2   4  24     1839.82     1477.48    268.49 o 
   4   4  24     2108.60     2636.90    344.54 o 
   6   4  24     6461.11     7493.00    509.63 o 
   8   4  24        0.91      281.86    188.91 o 
  10   4  24     1857.35     1961.16    264.30 o 
  12   4  24     4589.48     4870.22    463.72 o 
  14   4  24      839.42     1196.75    328.10 o 
  16   4  24      173.63      513.01    196.32 o 
  18   4  24        3.43     -131.75    141.63 o 
  20   4  24      932.77     1197.19    261.44 o 
  22   4  24      201.01      627.85    381.00 o 
  24   4  24      521.71      464.59    447.67 o 
 -27   5  24      359.48      388.43   1029.19 o 
 -25   5  24        5.14     -895.84    936.19 o 
 -23   5  24      175.37      370.65    847.29 o 
 -21   5  24       93.74      -42.85    464.01 o 
 -19   5  24     1487.16     1010.55    569.99 o 
 -17   5  24        3.28      115.90    357.28 o 
 -15   5  24     1628.48     1115.40    863.01 o 
 -13   5  24        0.51     -206.40    330.64 o 
 -11   5  24     5127.94     5589.08    999.78 o 
  -9   5  24      553.81      553.92    493.05 o 
  -7   5  24       17.55      312.58    281.79 o 
  -5   5  24     1512.29     1452.40    387.30 o 
  -3   5  24       68.70      234.96    407.91 o 
  -1   5  24    11151.86    10008.01    605.75 o 
   1   5  24      214.81       84.72    195.12 o 
   3   5  24     4117.98     3538.33    422.93 o 
   5   5  24       20.37      214.74    197.93 o 
   7   5  24       70.40      297.82    194.95 o 
   9   5  24        6.15      195.49    212.33 o 
  11   5  24      131.07      411.14    380.91 o 
  13   5  24        0.07      -57.70    191.84 o 
  15   5  24     3762.80     3434.13    517.60 o 
  17   5  24     1629.42     2089.84    469.21 o 
  19   5  24       12.82      231.00    345.23 o 
  21   5  24     4612.09     6436.30    868.48 o 
 -22   6  24     1091.54      276.96    912.94 o 
 -20   6  24     3795.32     3613.94    804.63 o 
 -18   6  24     1923.77     1750.50    634.21 o 
 -16   6  24       31.64      -16.99    418.68 o 
 -14   6  24       68.61     1153.39    525.87 o 
 -12   6  24     1925.38     3001.56    702.03 o 
 -10   6  24      203.69      629.66    706.76 o 
  -8   6  24      938.09      898.47    666.41 o 
  -6   6  24     4047.36     5141.31    686.03 o 
  -4   6  24     7615.02     8404.53    810.66 o 
  -2   6  24      285.15      379.81    329.45 o 
   0   6  24      162.90      275.74    248.06 o 
   2   6  24       14.39       13.08    208.85 o 
   4   6  24     6774.70     8030.35    632.99 o 
   6   6  24      397.26      242.56    333.44 o 
   8   6  24       62.98     -137.47    216.86 o 
  10   6  24      123.05      222.46    353.59 o 
  12   6  24      251.59     -192.24    465.36 o 
  14   6  24     1516.90     1735.33    848.31 o 
  -7   7  24      438.59      490.95    654.56 o 
  -5   7  24      279.30      368.86    352.21 o 
  -3   7  24       49.04       30.75    320.91 o 
  -1   7  24     4841.78     4971.35   1391.29 o 
   1   7  24      735.53      429.62    405.92 o 
 -37   1  25     1627.37     2561.38    342.72 o 
 -35   1  25      243.27      500.36    166.76 o 
 -33   1  25       91.02      358.10    149.73 o 
 -31   1  25     6974.64     7203.41    307.30 o 
 -29   1  25      514.86      804.19    239.82 o 
 -27   1  25      220.99       60.71    134.59 o 
 -25   1  25     1606.68     1525.13    180.67 o 
 -23   1  25     1034.87     1184.89    164.30 o 
 -21   1  25     2227.73     2263.88    189.46 o 
 -19   1  25     1347.39     1423.42    130.57 o 
 -17   1  25    12317.08    11843.37    241.65 o 
 -15   1  25     2579.89     2576.00    127.83 o 
 -13   1  25      856.74      987.64     97.24 o 
 -11   1  25     2624.03     2412.10    123.07 o 
  -9   1  25      343.99      585.41     86.32 o 
  -7   1  25      872.34     1122.24     96.56 o 
  -5   1  25       27.76      125.88     69.42 o 
  -3   1  25     5303.49     5542.55    149.18 o 
  -1   1  25     7074.56     6928.93    155.89 o 
   1   1  25    13722.46    13365.44    177.24 o 
   3   1  25     2468.71     2903.54    116.06 o 
   5   1  25     4260.97     4214.45    139.67 o 
   7   1  25     2600.78     2719.64    126.95 o 
   9   1  25        3.17       -2.40     58.51 o 
  11   1  25     7092.96     6875.03    166.53 o 
  13   1  25     9356.26     8944.87    206.37 o 
  15   1  25     5328.09     5274.49    268.68 o 
  17   1  25       80.51       95.02     93.82 o 
  19   1  25     1085.74     1328.55    141.13 o 
  21   1  25     9700.87     8955.50    272.16 o 
  23   1  25     4852.10     4777.25    230.93 o 
  25   1  25        0.32      108.31    113.58 o 
  27   1  25      406.13      461.27    180.93 o 
  29   1  25     2429.38     2468.08    268.67 o 
  31   1  25      160.22      412.40    208.29 o 
 -36   2  25      371.45      707.02    342.01 o 
 -34   2  25      783.86      637.11    229.79 o 
 -32   2  25       57.74      151.48    158.30 o 
 -30   2  25     1070.30     1544.94    222.26 o 
 -28   2  25     1313.58     1327.27    209.93 o 
 -26   2  25       97.17      156.46    157.84 o 
 -24   2  25       22.10      149.40    147.22 o 
 -22   2  25     2440.55     3116.47    233.61 o 
 -20   2  25     2458.49     2801.54    237.78 o 
 -18   2  25      212.85       97.57    127.07 o 
 -16   2  25      754.12      642.14    149.26 o 
 -14   2  25      227.75       60.89    127.85 o 
 -12   2  25      126.05      107.78    122.84 o 
 -10   2  25     3747.94     3641.16    220.46 o 
  -8   2  25     4482.95     4950.02    228.06 o 
  -6   2  25      654.48      931.08    145.54 o 
  -4   2  25      161.17       86.45     88.55 o 
  -2   2  25      124.07        8.06     82.93 o 
   0   2  25       45.76       33.22     82.34 o 
   2   2  25      439.44      432.95    102.93 o 
   4   2  25     2049.71     2165.25    154.31 o 
   6   2  25       43.95      131.59     95.76 o 
   8   2  25    15509.17    14576.38    314.74 o 
  10   2  25      233.50       86.03    115.44 o 
  12   2  25     5379.65     5474.41    314.53 o 
  14   2  25      236.12      404.43    131.95 o 
  16   2  25     4741.35     4663.39    246.25 o 
  18   2  25       84.07      211.65    133.30 o 
  20   2  25      631.18      619.72    149.26 o 
  22   2  25      605.26      789.62    176.41 o 
  24   2  25      183.92      432.56    152.13 o 
  26   2  25     2080.85     2440.81    227.17 o 
  28   2  25      541.97      442.26    208.62 o 
 -35   3  25       16.87      -16.93    311.96 o 
 -33   3  25       30.93      197.87    326.78 o 
 -31   3  25      472.48      624.34    260.32 o 
 -29   3  25        0.57      247.42    275.49 o 
 -27   3  25     1027.40     1128.27    284.67 o 
 -25   3  25     1631.94     1820.47    300.36 o 
 -23   3  25     2628.45     3350.56    417.21 o 
 -21   3  25        1.60      400.44    179.00 o 
 -19   3  25     2260.79     2100.72    266.09 o 
 -17   3  25     5455.02     5375.82    372.22 o 
 -15   3  25     3839.56     3918.30    305.80 o 
 -13   3  25        6.52      -69.84    137.67 o 
 -11   3  25     4804.46     5478.07    360.24 o 
  -9   3  25     5034.76     4989.18    376.57 o 
  -7   3  25       21.36       14.39    143.30 o 
  -5   3  25     6075.79     6081.36    307.41 o 
  -3   3  25       34.49        7.65    151.02 o 
  -1   3  25     3341.67     3194.92    263.37 o 
   1   3  25     4316.70     4564.92    376.49 o 
   3   3  25      906.74      682.49    160.30 o 
   5   3  25     9260.00     9956.13    503.99 o 
   7   3  25        3.95     -163.54    125.88 o 
   9   3  25      717.93      555.38    179.24 o 
  11   3  25     9165.44     9168.72    374.10 o 
  13   3  25     1635.53     2043.92    234.20 o 
  15   3  25     6547.34     6381.89    356.90 o 
  17   3  25       17.77      -13.89    137.08 o 
  19   3  25      441.05      383.60    163.38 o 
  21   3  25      726.65     1067.38    210.10 o 
  23   3  25      627.37      783.43    282.74 o 
  25   3  25       80.47      276.14    255.47 o 
  27   3  25      501.67      910.33    292.84 o 
 -32   4  25      907.81      821.98   1095.52 o 
 -30   4  25     1093.78     1443.13   1293.15 o 
 -28   4  25      827.88     1070.16    459.55 o 
 -26   4  25     1307.06     1073.02    345.41 o 
 -24   4  25      163.28      316.99    350.47 o 
 -22   4  25       71.99      361.13    349.92 o 
 -20   4  25      122.60      199.67    364.43 o 
 -18   4  25       83.47       37.12    232.70 o 
 -16   4  25      528.45      512.44    241.52 o 
 -14   4  25      916.17      983.95    317.07 o 
 -12   4  25      337.66      578.38    472.54 o 
 -10   4  25      690.92     1122.90    284.45 o 
  -8   4  25      278.33      -27.05    198.90 o 
  -6   4  25       16.20      234.83    223.18 o 
  -4   4  25      143.33        2.23    160.98 o 
  -2   4  25      528.18      658.07    222.58 o 
   0   4  25     5582.73     5618.88    446.06 o 
   2   4  25      815.76      412.09    343.23 o 
   4   4  25      493.96      566.16    212.57 o 
   6   4  25      362.86      342.25    206.28 o 
   8   4  25      829.92     1181.84    266.75 o 
  10   4  25     1074.20      845.23    243.56 o 
  12   4  25     1564.97     1408.12    398.87 o 
  14   4  25     4024.48     3813.05    359.76 o 
  16   4  25     1067.91     1289.90    246.10 o 
  18   4  25     1322.57     1315.02    455.52 o 
  20   4  25     1854.38     2173.45    319.19 o 
  22   4  25      833.49     1495.64    285.50 o 
  24   4  25        0.83     -178.46    291.82 o 
 -27   5  25      183.10    -1283.58    966.28 o 
 -25   5  25      846.11     -491.69    946.44 o 
 -23   5  25      271.04      145.66    806.26 o 
 -21   5  25       34.45     -558.36    521.43 o 
 -19   5  25      447.21      144.56    559.73 o 
 -17   5  25      197.56      185.78    404.54 o 
 -15   5  25      200.95      484.58    478.69 o 
 -13   5  25       13.66     -544.28    304.39 o 
 -11   5  25     3238.22     4135.91    916.35 o 
  -9   5  25     1933.34     2855.06    778.22 o 
  -7   5  25    10003.81     9173.58    921.14 o 
  -5   5  25       21.28     -220.66    308.76 o 
  -3   5  25     9739.46     9071.86    748.19 o 
  -1   5  25     1836.26     2424.08    360.53 o 
   1   5  25     6944.66     6547.06    522.21 o 
   3   5  25      205.52      479.57    215.88 o 
   5   5  25     1959.96     2103.33    365.29 o 
   7   5  25     1107.51     1143.35    280.25 o 
   9   5  25      274.58      220.47    205.90 o 
  11   5  25      101.85       82.33    218.15 o 
  13   5  25     3111.92     2862.17    412.73 o 
  15   5  25     1289.23     1215.82    325.38 o 
  17   5  25     1249.89      544.28    406.56 o 
  19   5  25        9.10     -189.06    299.73 o 
 -20   6  25     1161.49      881.18    891.74 o 
 -18   6  25      615.55     1203.27    626.75 o 
 -16   6  25      502.09     -313.93    457.23 o 
 -14   6  25       12.06     -223.96    416.65 o 
 -12   6  25     2962.21     4853.11    794.05 o 
 -10   6  25      705.68      225.67    616.15 o 
  -8   6  25      656.45     1046.29    657.18 o 
  -6   6  25     1075.68     1793.94    491.40 o 
  -4   6  25       62.71      104.96    373.38 o 
  -2   6  25      533.43      254.71    278.91 o 
   0   6  25       25.48      230.57    227.78 o 
   2   6  25      138.33      287.74    275.10 o 
   4   6  25     1744.41     1695.35    509.64 o 
   6   6  25      338.96      565.33    275.09 o 
   8   6  25      383.14      459.70    371.01 o 
  10   6  25      285.87       75.90    528.27 o 
  12   6  25        0.83     -188.18    338.72 o 
  14   6  25       83.02      531.99    481.77 o 
 -38   0  26     5685.28     6413.36    812.41 o 
 -36   0  26     5577.95     5994.68    537.36 o 
 -34   0  26      228.02     1056.02    370.12 o 
 -32   0  26      173.47      473.33    526.56 o 
 -30   0  26     4873.85     5290.05    565.23 o 
 -28   0  26    14520.95    13757.68    533.41 o 
 -26   0  26      290.79      102.39    270.94 o 
 -24   0  26      377.29      363.37    178.02 o 
 -22   0  26     5157.71     5529.36    318.91 o 
 -20   0  26     3450.47     3391.83    265.18 o 
 -18   0  26     1933.79     2566.15    245.95 o 
 -16   0  26        7.25       -8.04    118.90 o 
 -14   0  26      118.12      144.96    128.44 o 
 -12   0  26    10929.32    10251.48    335.31 o 
 -10   0  26    18979.97    17969.20    419.41 o 
  -8   0  26     4565.52     4629.05    248.51 o 
  -6   0  26       88.25      190.05    113.46 o 
  -4   0  26     5727.03     5928.44    294.24 o 
  -2   0  26      877.40      914.75    149.05 o 
   0   0  26     4838.55     4942.58    248.24 o 
   2   0  26        7.94      -38.45    114.31 o 
   4   0  26    23583.16    22280.10    339.86 o 
   6   0  26    48921.80    45674.74    492.82 o 
   8   0  26     6526.43     6926.99    249.03 o 
  10   0  26     8282.27     7899.53    269.79 o 
  12   0  26       10.79      -84.85    116.65 o 
  14   0  26    17874.63    16317.01    417.09 o 
  16   0  26     2929.45     2835.49    232.58 o 
  18   0  26       39.61      -48.73    118.62 o 
  20   0  26     5980.71     5618.34    361.19 o 
  22   0  26     3221.06     3337.81    310.41 o 
  24   0  26     1159.13     1335.73    248.77 o 
  26   0  26      626.14      488.05    203.85 o 
  28   0  26     8614.45     9523.73    621.45 o 
  30   0  26      237.30      567.24    394.92 o 
 -37   1  26     5060.17     5680.78    320.35 o 
 -35   1  26     2430.90     3091.60    237.82 o 
 -33   1  26      539.66      853.30    171.22 o 
 -31   1  26     2430.93     2387.76    219.66 o 
 -29   1  26      150.73       48.56    135.36 o 
 -27   1  26     7025.07     7143.76    347.42 o 
 -25   1  26     2394.62     2699.92    212.10 o 
 -23   1  26      123.03      -16.81    120.37 o 
 -21   1  26      186.02       91.22    120.40 o 
 -19   1  26     8159.56     7581.44    209.41 o 
 -17   1  26     7956.37     7984.09    209.20 o 
 -15   1  26      319.79      227.00     89.36 o 
 -13   1  26     8361.38     8043.66    189.64 o 
 -11   1  26      756.04      866.61    117.80 o 
  -9   1  26     1709.99     1923.87    141.99 o 
  -7   1  26     2027.74     2234.86    148.10 o 
  -5   1  26    20599.79    20579.36    270.74 o 
  -3   1  26    36801.09    35295.72    344.96 o 
  -1   1  26     1347.49     1334.38     99.01 o 
   1   1  26     3215.64     3593.86    158.84 o 
   3   1  26      497.82      673.03     94.44 o 
   5   1  26    10614.18     9903.36    194.56 o 
   7   1  26      409.93      255.62     76.75 o 
   9   1  26     3202.71     3550.59    131.59 o 
  11   1  26        1.12       33.64     71.83 o 
  13   1  26     6950.29     6659.83    185.78 o 
  15   1  26     5045.66     5442.35    210.07 o 
  17   1  26     1900.31     2006.96    156.06 o 
  19   1  26      560.95      599.96    128.35 o 
  21   1  26      539.83      660.55    148.61 o 
  23   1  26      235.01      519.76    142.83 o 
  25   1  26       99.99      188.44    147.87 o 
  27   1  26      191.04      434.35    143.13 o 
  29   1  26     4156.91     4567.27    324.68 o 
 -36   2  26     3139.55     3351.83    605.44 o 
 -34   2  26      523.85      699.32    229.76 o 
 -32   2  26     4910.65     5715.57    342.06 o 
 -30   2  26     1860.49     2173.16    326.39 o 
 -28   2  26     2430.58     2264.68    247.29 o 
 -26   2  26    16115.51    14236.52    453.37 o 
 -24   2  26      491.09      348.95    175.36 o 
 -22   2  26     3348.40     3871.62    248.79 o 
 -20   2  26     1772.18     1745.02    196.66 o 
 -18   2  26    21699.85    19692.00    434.08 o 
 -16   2  26      403.56      418.74    147.16 o 
 -14   2  26     3467.83     3890.04    242.09 o 
 -12   2  26      328.27      274.37    132.46 o 
 -10   2  26     9692.06     8887.81    411.49 o 
  -8   2  26     6789.56     6222.30    246.79 o 
  -6   2  26     1976.85     2044.03    176.03 o 
  -4   2  26       46.15       13.19    101.55 o 
  -2   2  26      102.61       15.11     87.40 o 
   0   2  26    15433.68    14659.29    293.22 o 
   2   2  26     4464.98     4500.80    301.99 o 
   4   2  26        0.03      -37.84     89.79 o 
   6   2  26    12884.13    12820.99    294.85 o 
   8   2  26      243.03      102.29    108.20 o 
  10   2  26     8336.04     7568.46    275.04 o 
  12   2  26     1447.93     1643.45    162.74 o 
  14   2  26    13145.87    12807.62    341.87 o 
  16   2  26     2464.83     2329.78    203.26 o 
  18   2  26     5988.81     5382.19    271.80 o 
  20   2  26      204.29      372.37    136.14 o 
  22   2  26      438.42      724.17    157.87 o 
  24   2  26       72.42      324.76    151.12 o 
  26   2  26      486.26      763.28    184.80 o 
  28   2  26     3091.04     3104.77    303.07 o 
 -33   3  26      333.00     1215.60    424.91 o 
 -31   3  26     1720.44     2102.97    340.23 o 
 -29   3  26      188.36      386.97    310.95 o 
 -27   3  26    13513.46    13469.98    607.49 o 
 -25   3  26     2448.19     2149.36    680.51 o 
 -23   3  26     4301.40     4396.65    363.46 o 
 -21   3  26      588.29      767.07    216.08 o 
 -19   3  26      973.45      715.49    219.76 o 
 -17   3  26     1290.76     1358.78    257.92 o 
 -15   3  26        9.73      -18.72    195.73 o 
 -13   3  26    14434.64    13525.62    512.06 o 
 -11   3  26       75.11       99.77    144.90 o 
  -9   3  26     8351.79     7488.32    386.81 o 
  -7   3  26        7.37      191.85    147.77 o 
  -5   3  26      130.92      413.37    145.96 o 
  -3   3  26     2319.91     2490.46    278.90 o 
  -1   3  26       98.46      176.58    134.51 o 
   1   3  26       54.49       59.97    134.80 o 
   3   3  26       35.81       15.38    125.41 o 
   5   3  26    15122.62    14993.49    553.73 o 
   7   3  26     1562.84     2114.96    249.79 o 
   9   3  26     7428.16     7108.15    401.93 o 
  11   3  26     1077.64      892.28    177.90 o 
  13   3  26     2231.85     2006.88    237.86 o 
  15   3  26     2961.08     2930.65    263.94 o 
  17   3  26       68.44      389.57    171.85 o 
  19   3  26     2914.13     3179.96    297.91 o 
  21   3  26      184.79      540.98    229.02 o 
  23   3  26    10283.29     9655.04    479.60 o 
  25   3  26      839.61     1074.88    291.19 o 
  27   3  26     1144.05     1020.07    564.73 o 
 -30   4  26       24.14     -634.61    899.26 o 
 -28   4  26        2.09      691.66    314.76 o 
 -26   4  26      496.26      779.04    382.95 o 
 -24   4  26     2843.55     2987.11    463.06 o 
 -22   4  26     2514.31     2872.91    786.11 o 
 -20   4  26     6093.09     5724.96    544.53 o 
 -18   4  26      195.15      251.24    216.86 o 
 -16   4  26     2396.72     2217.37    355.50 o 
 -14   4  26     1873.39     1986.28    323.41 o 
 -12   4  26     1477.86     1786.75    338.26 o 
 -10   4  26      575.54      582.09    288.93 o 
  -8   4  26     2079.25     2019.64    572.04 o 
  -6   4  26       54.16     -107.17    157.81 o 
  -4   4  26     4026.81     4267.75    371.40 o 
  -2   4  26      464.96      527.54    169.87 o 
   0   4  26        8.25     -226.05    118.14 o 
   2   4  26        7.94     -111.03    148.68 o 
   4   4  26      116.88      277.51    192.39 o 
   6   4  26     4246.88     3993.92    410.97 o 
   8   4  26       22.35      354.37    203.61 o 
  10   4  26        0.56      350.85    211.14 o 
  12   4  26       19.71      342.27    205.21 o 
  14   4  26     1464.12     1913.35    279.08 o 
  16   4  26      452.82      773.77    220.33 o 
  18   4  26     1758.47     1721.22    275.57 o 
  20   4  26      864.07     1070.04    317.09 o 
  22   4  26     8332.76     8315.31    857.40 o 
  24   4  26      475.36      463.65    593.58 o 
 -27   5  26     1368.52     1628.24   1172.11 o 
 -25   5  26     1277.55     1907.25   1068.85 o 
 -23   5  26       47.22      494.05    522.91 o 
 -21   5  26      224.03      190.39    434.86 o 
 -19   5  26    13650.71    11591.82   1047.58 o 
 -17   5  26      660.50      257.71    423.50 o 
 -15   5  26     1834.43     1456.92    534.66 o 
 -13   5  26      679.90      966.60    481.11 o 
 -11   5  26       46.64       35.56    441.08 o 
  -9   5  26        9.52     -231.82    301.58 o 
  -7   5  26     2297.30     2871.48    477.91 o 
  -5   5  26     3582.09     3166.21    587.08 o 
  -3   5  26     3161.50     2489.83    477.77 o 
  -1   5  26     3451.81     3376.74    415.45 o 
   1   5  26     2229.69     2891.62    403.84 o 
   3   5  26     1172.43     1558.81    323.81 o 
   5   5  26       29.28      -73.73    168.79 o 
   7   5  26       37.98      249.24    208.98 o 
   9   5  26     1593.28     1316.76    339.21 o 
  11   5  26      528.03      547.56    256.71 o 
  13   5  26     1075.55     1792.07    370.31 o 
  15   5  26     2732.29     2759.06    435.58 o 
  17   5  26       19.42      271.30    333.23 o 
  19   5  26       15.51      326.61    370.72 o 
 -20   6  26      201.56       11.75    524.92 o 
 -18   6  26      868.68     1084.26    597.92 o 
 -16   6  26       54.74     -411.79    432.45 o 
 -14   6  26      101.31      627.34    499.56 o 
 -12   6  26      104.20     -295.09    416.24 o 
 -10   6  26      431.07      995.00    663.33 o 
  -8   6  26      537.35      347.39    614.78 o 
  -6   6  26     2433.60     1489.02    450.33 o 
  -4   6  26     1914.06      516.86    359.05 o 
  -2   6  26      519.20      322.20    342.96 o 
   0   6  26       11.51      161.51    243.88 o 
   2   6  26      633.61      856.47    316.96 o 
   4   6  26     3228.01     3165.64    464.25 o 
   6   6  26     5607.25     5860.66    772.79 o 
   8   6  26      354.65      794.32    419.66 o 
  10   6  26     1680.66     1809.15    516.33 o 
  12   6  26      293.92      272.77    441.08 o 
 -37   1  27      126.57      906.34    404.99 o 
 -35   1  27     3544.99     3762.90    253.19 o 
 -33   1  27     1830.54     2007.20    206.15 o 
 -31   1  27     2609.40     2812.66    240.07 o 
 -29   1  27     1474.69     1497.21    192.30 o 
 -27   1  27      749.66      774.67    162.36 o 
 -25   1  27     1924.20     1887.98    194.36 o 
 -23   1  27     1330.17     1308.27    169.97 o 
 -21   1  27      249.40      100.05    121.14 o 
 -19   1  27     1459.53     1619.05    165.40 o 
 -17   1  27     5585.67     5534.84    230.99 o 
 -15   1  27      353.66      376.23    118.62 o 
 -13   1  27     1366.57     1440.12    143.09 o 
 -11   1  27      632.82      737.68    113.73 o 
  -9   1  27     4067.15     4222.45    218.42 o 
  -7   1  27     1646.75     1632.08    136.06 o 
  -5   1  27      654.58     1045.76    121.02 o 
  -3   1  27       46.30      327.62    114.83 o 
  -1   1  27    12945.96    11781.83    258.93 o 
   1   1  27     3293.37     3622.49    160.19 o 
   3   1  27    23244.13    22473.04    268.16 o 
   5   1  27     3489.43     3266.24    134.87 o 
   7   1  27     8750.68     7912.40    184.24 o 
   9   1  27      997.45     1120.99     95.89 o 
  11   1  27       15.68       18.41     73.21 o 
  13   1  27     4022.15     4211.24    203.45 o 
  15   1  27    28222.44    25154.89    389.23 o 
  17   1  27      152.39      154.09    106.71 o 
  19   1  27     1183.94      915.61    144.40 o 
  21   1  27     7099.59     7500.91    276.99 o 
  23   1  27     6800.09     5954.18    260.07 o 
  25   1  27      540.68      938.04    169.82 o 
  27   1  27      403.79      562.97    160.76 o 
  29   1  27      199.47      504.50    174.04 o 
 -36   2  27       40.43      142.17    189.18 o 
 -34   2  27      168.96      821.09    227.72 o 
 -32   2  27      374.50      612.75    185.91 o 
 -30   2  27     5516.42     5627.88    462.98 o 
 -28   2  27       46.30       68.31    146.61 o 
 -26   2  27       19.59      436.79    168.74 o 
 -24   2  27     1450.99     1694.27    216.31 o 
 -22   2  27       17.45       -6.71    131.93 o 
 -20   2  27     2067.80     2130.52    209.53 o 
 -18   2  27     7427.27     7233.62    291.77 o 
 -16   2  27     1646.49     1438.49    186.33 o 
 -14   2  27        7.94     -174.08    196.99 o 
 -12   2  27       18.02      137.55    130.94 o 
 -10   2  27      877.81      966.67    168.88 o 
  -8   2  27     9414.99     8888.71    287.86 o 
  -6   2  27      525.65      421.20    132.47 o 
  -4   2  27      782.57      810.81    147.69 o 
  -2   2  27     3518.48     3357.61    174.02 o 
   0   2  27     5282.35     5713.95    212.98 o 
   2   2  27     1366.33     1388.11    138.81 o 
   4   2  27       82.65      -27.26     89.87 o 
   6   2  27      162.23      255.38    121.22 o 
   8   2  27     2391.44     2544.88    216.96 o 
  10   2  27      237.69      301.74    113.70 o 
  12   2  27      114.12       90.30    101.19 o 
  14   2  27        2.20        1.49    107.41 o 
  16   2  27     4983.67     5386.51    247.80 o 
  18   2  27      250.85      414.33    138.61 o 
  20   2  27        0.14      138.69    125.94 o 
  22   2  27      199.01      637.47    150.92 o 
  24   2  27      460.61      802.76    313.57 o 
  26   2  27        7.04      504.87    188.38 o 
  28   2  27      991.63     1205.09    239.26 o 
 -33   3  27        4.45      110.78    286.75 o 
 -31   3  27     1960.41     2061.72    676.19 o 
 -29   3  27       18.86      123.08    307.54 o 
 -27   3  27       71.62      392.68    233.96 o 
 -25   3  27      234.60      126.23    196.57 o 
 -23   3  27      257.00      291.98    150.31 o 
 -21   3  27       85.69      -28.60    162.08 o 
 -19   3  27    11537.92    11363.62    471.40 o 
 -17   3  27       74.34      -74.85    138.48 o 
 -15   3  27      778.22      431.06    212.22 o 
 -13   3  27      846.75     1137.57    220.75 o 
 -11   3  27     1333.33     1685.23    250.31 o 
  -9   3  27      169.67      389.49    175.01 o 
  -7   3  27     6316.26     6241.54    378.85 o 
  -5   3  27     5242.18     5131.44    313.64 o 
  -3   3  27      701.67      786.57    212.00 o 
  -1   3  27        6.25     -110.72    119.42 o 
   1   3  27    12289.29    11645.15    434.83 o 
   3   3  27     9846.86     9359.93    512.57 o 
   5   3  27     1988.22     2131.56    211.53 o 
   7   3  27    11498.95    10954.72    448.69 o 
   9   3  27     4714.21     4452.06    342.00 o 
  11   3  27     3726.44     3614.77    279.98 o 
  13   3  27      409.13      283.70    189.62 o 
  15   3  27     2685.91     2044.17    244.80 o 
  17   3  27      712.04      768.15    192.47 o 
  19   3  27      613.29     1147.37    213.35 o 
  21   3  27       51.65      416.86    178.66 o 
  23   3  27       54.63      627.97    184.34 o 
  25   3  27      322.41      496.56    201.41 o 
 -30   4  27     1015.79     -666.07    949.86 o 
 -28   4  27     1284.74     1244.77    410.05 o 
 -26   4  27     1742.02     2243.90    430.28 o 
 -24   4  27      655.18      640.79    471.17 o 
 -22   4  27     4712.00     5473.53    497.49 o 
 -20   4  27      424.29      528.34    267.21 o 
 -18   4  27     2247.65     2083.06    349.59 o 
 -16   4  27      199.46      355.65    230.08 o 
 -14   4  27     4228.04     3912.58    454.00 o 
 -12   4  27     8497.70     8809.62    576.48 o 
 -10   4  27     1338.89     1289.34    314.12 o 
  -8   4  27     5374.24     4717.01   1064.07 o 
  -6   4  27      203.28      119.17    177.78 o 
  -4   4  27       95.20       44.11    167.92 o 
  -2   4  27        0.26      104.03    145.07 o 
   0   4  27     3645.54     3820.31    314.99 o 
   2   4  27     2127.52     2713.17    354.18 o 
   4   4  27       51.58       -0.50    178.99 o 
   6   4  27       41.04      -62.50    279.72 o 
   8   4  27     1083.64     1346.46    278.57 o 
  10   4  27      760.74      614.31    244.00 o 
  12   4  27      777.06      981.08    281.59 o 
  14   4  27      910.72     1482.22    287.43 o 
  16   4  27     1615.86     2030.37    300.36 o 
  18   4  27      311.17      309.41    229.15 o 
  20   4  27     1301.05     2066.72    311.68 o 
  22   4  27      210.61      770.45    400.00 o 
 -25   5  27       31.35      412.36    883.53 o 
 -23   5  27      343.33      -53.29    521.92 o 
 -21   5  27     1935.42     1838.36    611.97 o 
 -19   5  27      108.23     -409.09    420.01 o 
 -17   5  27     8620.08     7995.29    880.52 o 
 -15   5  27     9597.48    10755.37    981.02 o 
 -13   5  27        2.94        3.56    352.82 o 
 -11   5  27     1302.86      732.40    508.10 o 
  -9   5  27     5823.52     4652.89    947.13 o 
  -7   5  27     4807.06     5341.72    973.11 o 
  -5   5  27     1490.15     1342.80    388.76 o 
  -3   5  27     5308.05     5447.82    642.06 o 
  -1   5  27      140.00       87.95    186.63 o 
   1   5  27     1544.54     1149.47    566.74 o 
   3   5  27     4349.03     3217.12    415.06 o 
   5   5  27     2756.34     2513.84    386.07 o 
   7   5  27      348.41       59.90    204.18 o 
   9   5  27     3832.34     4263.13    498.81 o 
  11   5  27      997.86     1234.76    438.32 o 
  13   5  27      625.93      460.54    258.30 o 
  15   5  27     1122.62     1485.70    460.91 o 
  17   5  27     1838.39     1889.63    503.56 o 
  19   5  27      267.15      895.86    644.53 o 
 -18   6  27      334.91      152.16    552.89 o 
 -16   6  27        1.42     -204.75    422.81 o 
 -14   6  27      343.02      518.40    462.91 o 
 -12   6  27      828.31      456.82    481.75 o 
 -10   6  27       60.01      -12.99    469.12 o 
  -8   6  27     1202.20     1796.47    813.78 o 
  -6   6  27        1.18      233.17    338.23 o 
  -4   6  27     2163.50     2183.89    527.86 o 
  -2   6  27      216.97       18.63    295.84 o 
   0   6  27      117.60     -319.10    367.08 o 
   2   6  27     2664.17     2955.79    449.77 o 
   4   6  27     2197.44     2029.20    526.00 o 
   6   6  27     2519.11     1877.55    625.04 o 
   8   6  27      360.80      -22.03    322.15 o 
  10   6  27        9.08      463.76    389.74 o 
 -36   0  28       81.61      111.71    651.02 o 
 -34   0  28     3385.22     3932.38    452.58 o 
 -32   0  28    20949.62    19856.15    880.38 o 
 -30   0  28     3916.09     4351.77    553.61 o 
 -28   0  28     9145.24     8805.19    422.46 o 
 -26   0  28     1501.60     1614.26    246.88 o 
 -24   0  28     6474.23     6600.94    340.85 o 
 -22   0  28      694.66      704.57    191.34 o 
 -20   0  28     4515.99     4273.12    288.13 o 
 -18   0  28      329.90       95.06    137.03 o 
 -16   0  28     1194.74     1231.84    180.97 o 
 -14   0  28       38.22     -157.57    117.34 o 
 -12   0  28       13.13       47.66    116.48 o 
 -10   0  28    11980.82    11487.92    360.29 o 
  -8   0  28    41601.74    40573.64    883.05 o 
  -6   0  28    19430.68    19376.90    542.78 o 
  -4   0  28     3996.58     4195.23    248.69 o 
  -2   0  28      902.33      946.36    163.14 o 
   0   0  28     6383.82     6172.29    282.92 o 
   2   0  28       27.84       52.52    121.13 o 
   4   0  28    17406.39    16014.68    393.53 o 
   6   0  28      722.93      706.31    140.22 o 
   8   0  28    11012.48    11064.89    306.48 o 
  10   0  28      110.48       86.99     97.88 o 
  12   0  28     1092.63      968.18    147.66 o 
  14   0  28     1709.20     1546.10    188.55 o 
  16   0  28     6662.19     6308.96    303.11 o 
  18   0  28      396.24      369.48    198.36 o 
  20   0  28     6705.11     6635.84    609.56 o 
  22   0  28      169.22      248.69    177.14 o 
  24   0  28     2528.92     2894.54    299.68 o 
  26   0  28     5072.54     6019.50    376.24 o 
  28   0  28      751.82     1015.01    417.27 o 
 -35   1  28     1722.78     1911.86    259.50 o 
 -33   1  28     1826.60     2066.60    277.03 o 
 -31   1  28       45.71      212.22    148.53 o 
 -29   1  28      294.65      561.78    154.94 o 
 -27   1  28      165.57      186.52    137.07 o 
 -25   1  28     4560.53     4604.82    254.36 o 
 -23   1  28      477.36      566.53    151.02 o 
 -21   1  28      922.56      849.40    147.34 o 
 -19   1  28     7874.39     7906.76    264.80 o 
 -17   1  28     4800.83     4605.13    221.60 o 
 -15   1  28     4856.62     5390.85    344.70 o 
 -13   1  28      893.48     1318.60    175.26 o 
 -11   1  28    19869.46    19122.85    340.05 o 
  -9   1  28      432.36      601.09    111.55 o 
  -7   1  28     1018.50     1060.01    126.01 o 
  -5   1  28    21458.51    21151.57    357.39 o 
  -3   1  28      504.09      464.08    103.24 o 
  -1   1  28     3254.93     3095.99    166.96 o 
   1   1  28    20391.87    19539.46    308.40 o 
   3   1  28      347.60      407.61     80.94 o 
   5   1  28      197.72      372.75     76.05 o 
   7   1  28      646.99      892.87     96.42 o 
   9   1  28    23299.34    21298.18    341.47 o 
  11   1  28      395.55      424.45    103.62 o 
  13   1  28      464.75      339.04    111.99 o 
  15   1  28     4085.60     4125.63    212.09 o 
  17   1  28     1060.25     1144.13    150.85 o 
  19   1  28       21.47       43.03    108.50 o 
  21   1  28     1049.78     1158.46    170.01 o 
  23   1  28     6141.30     5981.54    340.05 o 
  25   1  28     1172.60     1615.31    196.10 o 
  27   1  28      312.89      728.89    179.45 o 
  29   1  28     1434.31     1291.61    288.12 o 
 -34   2  28    13134.88    12240.51    766.44 o 
 -32   2  28     7375.04     7211.03    364.44 o 
 -30   2  28      211.86      279.98    175.91 o 
 -28   2  28      518.33      650.28    188.04 o 
 -26   2  28     2124.77     1974.39    254.88 o 
 -24   2  28     3678.32     4373.82    292.49 o 
 -22   2  28        3.47       87.41    131.64 o 
 -20   2  28       59.60       36.18    127.55 o 
 -18   2  28    14291.98    12929.08    412.57 o 
 -16   2  28    10326.44    10297.18    332.67 o 
 -14   2  28      203.68      361.06    148.39 o 
 -12   2  28     2901.56     2786.07    258.78 o 
 -10   2  28      939.84      584.56    159.52 o 
  -8   2  28    10408.79    10332.92    311.92 o 
  -6   2  28     2137.70     2160.96    192.33 o 
  -4   2  28        6.92     -149.10    114.53 o 
  -2   2  28     1780.14     1900.30    151.60 o 
   0   2  28     8597.57     8174.77    229.92 o 
   2   2  28     2797.44     2772.07    177.59 o 
   4   2  28     1078.10     1190.16    138.94 o 
   6   2  28       64.85       51.84     96.85 o 
   8   2  28    11733.45    11112.81    288.93 o 
  10   2  28     3336.28     3335.41    200.97 o 
  12   2  28      107.41       64.52    106.02 o 
  14   2  28     6104.81     6458.70    261.78 o 
  16   2  28       59.35      117.86    139.42 o 
  18   2  28      952.99     1266.59    194.23 o 
  20   2  28     1240.25      836.38    151.99 o 
  22   2  28     1131.97     1068.15    213.73 o 
  24   2  28       21.45      220.63    147.30 o 
  26   2  28        0.94      543.52    243.23 o 
 -33   3  28      626.50      210.67    304.19 o 
 -31   3  28       15.59      159.87    278.21 o 
 -29   3  28        1.57      318.33    238.48 o 
 -27   3  28      466.49      541.44    240.29 o 
 -25   3  28        8.71      605.51    215.95 o 
 -23   3  28     4026.94     3536.17    262.26 o 
 -21   3  28      849.86      811.07    203.24 o 
 -19   3  28      245.00      169.46    162.18 o 
 -17   3  28       64.59      201.84    116.06 o 
 -15   3  28      847.78      925.92    143.72 o 
 -13   3  28      671.19      663.33    130.85 o 
 -11   3  28        0.82       12.74    148.11 o 
  -9   3  28     4796.35     4858.69    512.23 o 
  -7   3  28      290.09      377.34    178.32 o 
  -5   3  28       43.18      -63.06    120.05 o 
  -3   3  28     1360.39     1114.13    197.99 o 
  -1   3  28    29414.60    26732.64    724.30 o 
   1   3  28      459.76      260.15    140.63 o 
   3   3  28     2304.93     2673.88    553.44 o 
   5   3  28    10923.20    10919.64    595.48 o 
   7   3  28    19067.38    17936.14    489.11 o 
   9   3  28    17522.97    17417.69    488.36 o 
  11   3  28     5228.60     6025.28    340.94 o 
  13   3  28       21.79      -25.86    134.34 o 
  15   3  28     1294.65     1191.62    220.94 o 
  17   3  28     6133.29     6890.13    386.55 o 
  19   3  28       84.61      316.00    169.60 o 
  21   3  28      471.98      600.66    289.04 o 
  23   3  28     8005.33     7945.29    450.96 o 
  25   3  28       10.90      409.86    485.22 o 
 -30   4  28        0.76     -599.73    940.29 o 
 -28   4  28     2920.75     2386.04    494.48 o 
 -26   4  28     1509.34     1988.47    434.69 o 
 -24   4  28      460.92      945.12    377.48 o 
 -22   4  28        2.61      -49.01    203.18 o 
 -20   4  28       76.35       44.27    232.37 o 
 -18   4  28     3205.08     3230.13    402.32 o 
 -16   4  28     1226.56     1306.07    415.39 o 
 -14   4  28     1641.80     1845.32    352.80 o 
 -12   4  28        7.13      467.10    255.07 o 
 -10   4  28     5391.40     5472.32    503.24 o 
  -8   4  28     3034.36     3498.07    466.04 o 
  -6   4  28     3610.61     3503.95    355.99 o 
  -4   4  28     1379.99     1471.57    272.72 o 
  -2   4  28     1334.38     1264.98    256.37 o 
   0   4  28      895.83      801.72    194.09 o 
   2   4  28       11.00      -13.97    137.59 o 
   4   4  28      758.60     1042.38    262.89 o 
   6   4  28       71.46      240.56    200.86 o 
   8   4  28     3150.58     3413.52    414.30 o 
  10   4  28     1324.51     1089.58    274.61 o 
  12   4  28     4561.99     5938.88    517.55 o 
  14   4  28      559.11      925.17    273.30 o 
  16   4  28      447.31      612.37    302.73 o 
  18   4  28      223.95      111.47    225.98 o 
  20   4  28      470.19     1055.81    613.46 o 
  22   4  28       17.11      556.15    380.28 o 
 -25   5  28     1460.74     1018.25   1016.88 o 
 -23   5  28      257.13     -263.56    560.07 o 
 -21   5  28      262.81      382.15    505.27 o 
 -19   5  28      529.99      576.78    584.35 o 
 -17   5  28     1138.28     1039.61    516.54 o 
 -15   5  28       28.73      205.70    586.74 o 
 -13   5  28     3188.83     3906.82    975.85 o 
 -11   5  28        5.15      -88.90    354.23 o 
  -9   5  28     1746.82     1019.62    600.42 o 
  -7   5  28     2095.80     1857.60    432.14 o 
  -5   5  28       36.84     -169.44    266.89 o 
  -3   5  28     1522.53     1953.20    466.88 o 
  -1   5  28     4147.92     4126.40    460.95 o 
   1   5  28      931.84      638.43    249.35 o 
   3   5  28      582.88      572.66    249.56 o 
   5   5  28      143.82       99.60    201.98 o 
   7   5  28     2697.02     2680.92    551.31 o 
   9   5  28       79.55       57.33    228.72 o 
  11   5  28     1436.73     1399.96    463.43 o 
  13   5  28     1016.05      865.50    295.37 o 
  15   5  28     1250.93     1530.46    491.34 o 
  17   5  28     1074.10     1652.65    492.99 o 
 -18   6  28     3959.17     4561.88    840.70 o 
 -16   6  28     1173.22     1012.66    595.90 o 
 -14   6  28     2530.79     1888.14    626.27 o 
 -12   6  28     6228.55     6404.83    878.11 o 
 -10   6  28     6221.98     6991.65   1309.57 o 
  -8   6  28      141.08      -98.47    519.04 o 
  -6   6  28      198.09       31.00    345.05 o 
  -4   6  28      405.02      260.17    329.65 o 
  -2   6  28      908.24      893.58    420.35 o 
   0   6  28      166.18       47.06    230.05 o 
   2   6  28        0.68       -2.55    332.30 o 
   4   6  28      654.97      231.35    329.43 o 
   6   6  28     5644.04     6394.96   1613.88 o 
   8   6  28      877.55      586.39    410.47 o 
  10   6  28      261.34      134.67    383.22 o 
 -35   1  29     3225.84     3168.45    513.61 o 
 -33   1  29       17.88      624.27    203.06 o 
 -31   1  29      311.08       60.10    166.71 o 
 -29   1  29     2957.83     3365.52    234.83 o 
 -27   1  29      468.41      205.93    162.17 o 
 -25   1  29     3689.52     4061.91    244.37 o 
 -23   1  29     3056.17     2954.14    214.43 o 
 -21   1  29       98.45       82.90    118.13 o 
 -19   1  29      153.18      422.58    170.15 o 
 -17   1  29      121.18       25.54    106.72 o 
 -15   1  29     8682.61     8014.91    272.59 o 
 -13   1  29     8773.27     8446.42    273.43 o 
 -11   1  29     3157.06     2745.75    168.24 o 
  -9   1  29        2.94       -2.89     89.12 o 
  -7   1  29     3395.99     3332.48    179.59 o 
  -5   1  29    16548.20    15910.36    319.51 o 
  -3   1  29     2803.40     2488.68    159.49 o 
  -1   1  29     6060.23     6306.09    211.66 o 
   1   1  29      719.76     1038.26    115.52 o 
   3   1  29      277.27      222.27     87.76 o 
   5   1  29      490.07      441.81     90.34 o 
   7   1  29    26031.84    23888.73    360.12 o 
   9   1  29       28.60      123.53     85.77 o 
  11   1  29      241.94      276.30    149.49 o 
  13   1  29     8377.90     7894.52    258.46 o 
  15   1  29      753.90      729.08    136.61 o 
  17   1  29       45.95       44.32    104.59 o 
  19   1  29     3561.02     3995.70    235.11 o 
  21   1  29      296.18      368.52    122.12 o 
  23   1  29     1160.83     1482.15    188.36 o 
  25   1  29        3.55       80.61    136.97 o 
  27   1  29     2261.55     2415.77    257.36 o 
 -34   2  29     2127.74     2468.76    625.00 o 
 -32   2  29      197.98      136.68    190.89 o 
 -30   2  29       55.21      145.26    165.94 o 
 -28   2  29       42.98      145.28    160.14 o 
 -26   2  29       65.10       60.68    190.95 o 
 -24   2  29     2758.86     2971.11    262.59 o 
 -22   2  29      925.63      898.61    178.40 o 
 -20   2  29       80.82      197.30    135.74 o 
 -18   2  29      886.64      697.38    164.12 o 
 -16   2  29      106.37      132.81    127.30 o 
 -14   2  29     6336.47     5950.79    296.56 o 
 -12   2  29     3192.04     2932.05    232.17 o 
 -10   2  29      253.71      517.12    155.36 o 
  -8   2  29     2753.57     2736.97    211.78 o 
  -6   2  29     4762.90     4820.60    246.52 o 
  -4   2  29       62.12      -13.46    124.84 o 
  -2   2  29     3344.08     3619.27    208.77 o 
   0   2  29        3.00       17.06     96.08 o 
   2   2  29     1152.52     1538.05    152.09 o 
   4   2  29      809.52      848.00    134.55 o 
   6   2  29      223.81      151.55    122.71 o 
   8   2  29     9138.26     8852.72    269.16 o 
  10   2  29     1848.96     1917.27    170.48 o 
  12   2  29        9.23      255.03    118.18 o 
  14   2  29      972.08      782.94    140.64 o 
  16   2  29     5698.93     5225.09    250.80 o 
  18   2  29     1284.37     1539.53    170.83 o 
  20   2  29     1552.65     1726.40    278.00 o 
  22   2  29       93.48      173.76    140.27 o 
  24   2  29       88.99      192.37    157.45 o 
  26   2  29      554.32      763.79    317.52 o 
 -33   3  29       26.50      377.42    348.85 o 
 -31   3  29     1084.54     1498.14    438.29 o 
 -29   3  29        1.63      367.42    552.65 o 
 -27   3  29     6662.78     7226.87    868.29 o 
 -25   3  29       55.78      217.41    207.75 o 
 -23   3  29     1219.32     1228.87    169.23 o 
 -21   3  29     2096.35     2687.19    421.97 o 
 -19   3  29        6.20       31.25    155.25 o 
 -17   3  29     3980.42     4293.35    366.56 o 
 -15   3  29     2909.11     2995.44    270.65 o 
 -13   3  29     2010.11     1908.76    180.31 o 
 -11   3  29      599.73      268.95    123.52 o 
  -9   3  29      522.16      691.67    136.97 o 
  -7   3  29      110.92      296.75    165.63 o 
  -5   3  29      222.51      319.68    170.04 o 
  -3   3  29     4389.48     4506.08    307.89 o 
  -1   3  29     3383.28     4180.18    367.38 o 
   1   3  29     3619.92     4100.05    338.46 o 
   3   3  29     9245.94     8232.78    394.85 o 
   5   3  29        4.55     -165.66    120.79 o 
   7   3  29        7.19       86.81    123.22 o 
   9   3  29     5177.70     5369.34    284.52 o 
  11   3  29      132.10      405.23    162.29 o 
  13   3  29     3750.26     4598.98    322.77 o 
  15   3  29      503.30      499.16    168.02 o 
  17   3  29      219.03      465.28    268.86 o 
  19   3  29      379.05      445.10    223.27 o 
  21   3  29       28.27      572.07    189.98 o 
  23   3  29     5536.40     5103.48    527.46 o 
  25   3  29      594.45      963.64    480.74 o 
 -30   4  29      284.36      262.60    972.43 o 
 -28   4  29      273.84      466.72    307.96 o 
 -26   4  29     1339.64     2022.04    498.18 o 
 -24   4  29      915.48      830.01    294.13 o 
 -22   4  29      296.79      309.70    269.48 o 
 -20   4  29    12499.70    12161.83    650.16 o 
 -18   4  29     3944.81     3564.25    420.75 o 
 -16   4  29     1530.91     1564.19    331.90 o 
 -14   4  29      567.15      517.04    265.66 o 
 -12   4  29      277.01      122.61    213.11 o 
 -10   4  29       57.32      197.02    236.92 o 
  -8   4  29     1473.27     1176.97    321.33 o 
  -6   4  29     4625.92     4798.57    397.73 o 
  -4   4  29     4734.17     4451.49    391.55 o 
  -2   4  29     1606.92     1416.98    340.43 o 
   0   4  29     2345.97     2028.70    266.06 o 
   2   4  29      958.33      693.72    198.85 o 
   4   4  29     1714.03     1363.54    233.00 o 
   6   4  29      221.83      406.34    263.50 o 
   8   4  29      229.62       33.99    191.37 o 
  10   4  29        0.07      183.76    193.29 o 
  12   4  29     2349.06     1766.95    324.79 o 
  14   4  29     1474.84     1561.54    407.55 o 
  16   4  29      903.49     1306.74    273.98 o 
  18   4  29      428.32     1153.50    376.16 o 
  20   4  29     1440.64     2374.24    643.11 o 
 -25   5  29      625.51      386.30    532.03 o 
 -23   5  29     1828.30     1354.98    678.81 o 
 -21   5  29      459.89      381.94    482.80 o 
 -19   5  29        0.47      -49.49    423.35 o 
 -17   5  29     6040.09     5848.62    812.09 o 
 -15   5  29      178.61      161.40    478.35 o 
 -13   5  29      178.96      -72.49    408.26 o 
 -11   5  29     3912.34     5316.23   1066.12 o 
  -9   5  29      212.16      324.14    452.71 o 
  -7   5  29     2688.98     2708.72    854.12 o 
  -5   5  29     2225.09     2248.56    534.43 o 
  -3   5  29      416.91      506.47    309.66 o 
  -1   5  29      468.88      351.10    292.44 o 
   1   5  29     2672.63     2258.05    368.59 o 
   3   5  29     1014.46     1592.07    328.76 o 
   5   5  29      232.72       89.97    209.93 o 
   7   5  29      910.77      624.45    268.13 o 
   9   5  29      142.58      115.79    233.18 o 
  11   5  29      130.89      230.16    228.75 o 
  13   5  29     4624.00     4813.81   1809.12 o 
  15   5  29       10.76      -47.61    285.44 o 
  17   5  29     1243.39     1262.65    448.65 o 
 -16   6  29     1548.87     2030.96   1099.28 o 
 -14   6  29        1.56      715.76    524.76 o 
 -12   6  29     1657.28     1660.00    627.88 o 
 -10   6  29      786.65      837.71    767.96 o 
  -8   6  29      136.83      652.39    640.76 o 
  -6   6  29     1062.93     1852.75    517.39 o 
  -4   6  29      571.17      469.03    643.84 o 
  -2   6  29      445.67      -35.90    457.84 o 
   0   6  29      554.62      350.98    404.35 o 
   2   6  29      703.99       60.05    343.92 o 
   4   6  29     5849.98     6499.41   1968.80 o 
   6   6  29        9.45      242.41    383.02 o 
   8   6  29        6.51      177.88    387.69 o 
 -36   0  30     1210.72     1366.37    672.91 o 
 -34   0  30     9335.53     9050.23    590.32 o 
 -32   0  30        0.32      260.59    236.31 o 
 -30   0  30      402.18      716.56    190.84 o 
 -28   0  30     3416.90     3559.93    316.38 o 
 -26   0  30      750.90      571.52    208.72 o 
 -24   0  30     3428.86     3964.30    320.54 o 
 -22   0  30      955.91      632.76    190.98 o 
 -20   0  30      902.27      813.72    173.26 o 
 -18   0  30      237.59      -80.33    125.85 o 
 -16   0  30    28064.31    25554.20    504.39 o 
 -14   0  30       44.81       86.29    152.83 o 
 -12   0  30     2059.08     1900.32    204.68 o 
 -10   0  30      784.66      900.09    170.95 o 
  -8   0  30     2334.56     2345.15    261.07 o 
  -6   0  30     6060.23     5532.00    276.08 o 
  -4   0  30     5996.15     6061.16    287.67 o 
  -2   0  30     6600.06     6303.63    293.84 o 
   0   0  30     3762.98     4251.19    263.38 o 
   2   0  30     6584.70     6349.44    301.26 o 
   4   0  30     7775.87     7815.10    331.39 o 
   6   0  30    58805.34    55562.74    665.30 o 
   8   0  30     6087.15     5932.73    249.26 o 
  10   0  30     5196.33     5133.89    244.79 o 
  12   0  30      361.00      387.62    121.10 o 
  14   0  30      250.74      235.73    143.79 o 
  16   0  30     4531.72     4785.12    376.02 o 
  18   0  30      338.94      496.76    179.69 o 
  20   0  30     5099.12     5275.99    519.29 o 
  22   0  30     1032.51     1544.13    252.78 o 
  24   0  30     1317.59     1453.71    326.42 o 
  26   0  30      752.36     1711.92    469.71 o 
 -35   1  30     3224.84     3393.59    351.19 o 
 -33   1  30      370.75      359.04    188.67 o 
 -31   1  30      820.43      886.06    167.95 o 
 -29   1  30     1379.93     1690.51    305.93 o 
 -27   1  30      156.84      122.82    171.47 o 
 -25   1  30     5453.60     5544.66    285.34 o 
 -23   1  30       14.12       35.12    134.63 o 
 -21   1  30     1150.26     1248.65    161.28 o 
 -19   1  30      173.27      161.23    118.52 o 
 -17   1  30      415.45      154.27    112.47 o 
 -15   1  30    12793.27    12176.31    321.97 o 
 -13   1  30     2396.90     2736.68    196.44 o 
 -11   1  30     3652.86     4037.79    256.59 o 
  -9   1  30      641.99      682.36    121.83 o 
  -7   1  30      639.40      798.57    125.91 o 
  -5   1  30      299.72      408.42    109.69 o 
  -3   1  30     5539.92     6085.38    231.95 o 
  -1   1  30     5554.40     6045.13    282.58 o 
   1   1  30    22857.49    22004.79    339.19 o 
   3   1  30     2982.13     2712.90    149.62 o 
   5   1  30      241.47      264.39     90.51 o 
   7   1  30    10840.82    10178.05    236.51 o 
   9   1  30       17.68       19.14     92.48 o 
  11   1  30     5906.81     5434.06    227.42 o 
  13   1  30     5571.62     5183.42    227.01 o 
  15   1  30      297.73      298.91    120.15 o 
  17   1  30     4213.54     4239.55    226.08 o 
  19   1  30     1060.57     1125.75    153.16 o 
  21   1  30     2024.32     2334.58    210.38 o 
  23   1  30      488.43      403.83    183.16 o 
  25   1  30     1834.06     2266.96    333.10 o 
  27   1  30      912.20      674.24    241.47 o 
 -34   2  30       59.55       36.50    201.59 o 
 -32   2  30      894.47      642.37    238.30 o 
 -30   2  30     1747.21     1901.65    245.91 o 
 -28   2  30       87.87      408.06    181.09 o 
 -26   2  30     2154.14     2503.99    257.68 o 
 -24   2  30       64.35      285.87    164.38 o 
 -22   2  30       15.32     -154.13    133.25 o 
 -20   2  30      182.79      281.71    150.29 o 
 -18   2  30      178.87      226.49    138.04 o 
 -16   2  30     1894.25     1937.53    201.72 o 
 -14   2  30     1354.22     1902.82    209.03 o 
 -12   2  30     3531.21     3266.70    239.15 o 
 -10   2  30     7155.34     7252.06    306.69 o 
  -8   2  30    16353.85    15310.92    408.71 o 
  -6   2  30    62175.02    58353.74    862.76 o 
  -4   2  30      111.96       -3.83    130.31 o 
  -2   2  30     8138.92     8091.98    268.72 o 
   0   2  30      481.24      571.60    126.32 o 
   2   2  30     6361.78     6442.14    224.87 o 
   4   2  30     1508.69     1325.94    147.79 o 
   6   2  30     4455.88     4553.26    216.56 o 
   8   2  30       70.92      246.36    110.64 o 
  10   2  30       89.21      287.84    112.86 o 
  12   2  30      406.42      400.29    135.25 o 
  14   2  30      583.28      532.88    138.28 o 
  16   2  30      996.05     1145.65    162.11 o 
  18   2  30     4316.50     4293.88    329.03 o 
  20   2  30     2517.00     2619.04    231.03 o 
  22   2  30      492.10      623.43    167.08 o 
  24   2  30      641.23      821.05    223.03 o 
  26   2  30     4910.01     6152.79    708.31 o 
 -31   3  30     2540.68     1889.09    818.22 o 
 -29   3  30      248.84      156.55    527.73 o 
 -27   3  30     1712.35     1651.21    319.34 o 
 -25   3  30      830.44     1220.79    306.92 o 
 -23   3  30       89.56      311.47    134.63 o 
 -21   3  30       21.07      166.57    125.58 o 
 -19   3  30      588.98      695.30    152.41 o 
 -17   3  30     8957.54     8522.14    303.57 o 
 -15   3  30     3193.64     3765.88    240.33 o 
 -13   3  30      230.47      248.42    183.89 o 
 -11   3  30       72.77       87.95    181.10 o 
  -9   3  30      899.20      783.98    145.48 o 
  -7   3  30      598.06      425.56    134.42 o 
  -5   3  30     1513.38     1750.57    178.90 o 
  -3   3  30     1533.22     1546.01    163.25 o 
  -1   3  30      150.19      106.93    153.19 o 
   1   3  30     6930.77     6600.51    303.70 o 
   3   3  30     5204.67     4959.63    323.49 o 
   5   3  30     6620.28     5829.19    259.88 o 
   7   3  30      330.32      260.87    125.50 o 
   9   3  30      465.41      639.76    126.16 o 
  11   3  30       46.94       16.94    105.57 o 
  13   3  30     1496.06     1203.43    189.76 o 
  15   3  30       54.42      232.48    158.88 o 
  17   3  30     5673.13     5960.70    387.91 o 
  19   3  30      430.52      891.71    201.45 o 
  21   3  30      235.76      969.72    337.34 o 
  23   3  30      632.90     1203.09    270.06 o 
 -28   4  30      141.87     -778.90    853.44 o 
 -26   4  30      186.19      115.41    984.40 o 
 -24   4  30     3150.94     3841.57    472.29 o 
 -22   4  30      426.52      979.48    308.64 o 
 -20   4  30      199.03      531.30    265.06 o 
 -18   4  30      684.91      874.55    289.71 o 
 -16   4  30     7305.10     7699.16    521.40 o 
 -14   4  30      208.41      199.28    244.46 o 
 -12   4  30      169.67       89.45    232.14 o 
 -10   4  30      745.14      876.01    298.42 o 
  -8   4  30     3719.66     3961.08    467.75 o 
  -6   4  30     4614.00     4851.96    499.71 o 
  -4   4  30     1325.66     1544.02    288.98 o 
  -2   4  30      368.08      172.08    190.61 o 
   0   4  30       13.07      105.51    196.03 o 
   2   4  30     2443.82     2564.61    285.60 o 
   4   4  30     6435.78     6389.39    408.65 o 
   6   4  30     2380.45     2157.64    276.22 o 
   8   4  30     7251.41     7713.33    875.60 o 
  10   4  30     3298.26     3146.53    417.32 o 
  12   4  30      986.63      898.28    279.14 o 
  14   4  30     2035.90     1830.02    347.47 o 
  16   4  30    10386.57    10931.60    861.78 o 
  18   4  30      117.42     1300.79    621.23 o 
  20   4  30       22.61       37.20    331.49 o 
 -23   5  30        0.62      602.66    299.55 o 
 -21   5  30     1330.49     1117.08    612.86 o 
 -19   5  30      577.42     -163.09    431.92 o 
 -17   5  30       14.11      452.62    457.40 o 
 -15   5  30     4608.75     4413.40    752.03 o 
 -13   5  30      218.82      190.11    460.91 o 
 -11   5  30       60.13      237.98    536.82 o 
  -9   5  30     1122.55      566.91    545.03 o 
  -7   5  30     2584.22     1933.24    744.71 o 
  -5   5  30      130.65      250.35    342.95 o 
  -3   5  30       20.21     -372.31    285.51 o 
  -1   5  30     1997.25     2111.58    731.03 o 
   1   5  30       48.86       58.26    194.23 o 
   3   5  30      163.94      289.09    233.45 o 
   5   5  30        8.56     -175.94    205.04 o 
   7   5  30     6392.10     5559.16    801.29 o 
   9   5  30      447.71      791.03    305.04 o 
  11   5  30      872.21      707.78    498.18 o 
  13   5  30      313.51      190.58    466.38 o 
  15   5  30      108.73       66.72    328.23 o 
 -14   6  30       35.69      276.61    648.29 o 
 -12   6  30     1357.54     1672.07    621.40 o 
 -10   6  30        0.33      -47.19    521.09 o 
  -8   6  30      501.61       70.44    519.72 o 
  -6   6  30       72.06      425.56    387.50 o 
  -4   6  30      658.04      274.31    323.57 o 
  -2   6  30     2162.09     1920.74    530.75 o 
   0   6  30     1150.07      732.52    413.56 o 
   2   6  30      839.56     1074.26    529.64 o 
   4   6  30      178.35      525.24    496.47 o 
   6   6  30      246.29      136.36    385.50 o 
 -35   1  31      270.60      340.22    223.11 o 
 -33   1  31       38.93      548.07    155.32 o 
 -31   1  31     2706.42     2529.59    217.47 o 
 -29   1  31        0.11      262.29    133.55 o 
 -27   1  31     4806.70     5217.26    272.38 o 
 -25   1  31     3905.36     4203.69    302.10 o 
 -23   1  31     2432.42     2428.75    251.05 o 
 -21   1  31       46.63       76.18    121.98 o 
 -19   1  31      366.32      365.83    122.19 o 
 -17   1  31     4563.40     4521.20    224.30 o 
 -15   1  31     9624.55     9388.50    292.30 o 
 -13   1  31        1.93       82.30    118.20 o 
 -11   1  31     3477.56     3555.88    211.76 o 
  -9   1  31    15496.34    15142.03    321.79 o 
  -7   1  31     3448.32     3607.12    193.02 o 
  -5   1  31     2149.48     2296.01    184.08 o 
  -3   1  31      486.42      561.98    122.90 o 
  -1   1  31    14163.43    14066.06    303.43 o 
   1   1  31      210.08      569.28    120.29 o 
   3   1  31     3450.80     3485.24    174.09 o 
   5   1  31     3394.00     3486.70    166.02 o 
   7   1  31       97.18       26.61     95.48 o 
   9   1  31     1105.66     1002.56    133.47 o 
  11   1  31     1782.57     1802.57    165.59 o 
  13   1  31      614.79      508.11    123.83 o 
  15   1  31      268.81      272.23    110.42 o 
  17   1  31     2112.66     2316.41    187.88 o 
  19   1  31      510.76      522.28    153.27 o 
  21   1  31     1203.13     1530.30    186.18 o 
  23   1  31      621.57      682.91    161.22 o 
  25   1  31     1193.97     1274.61    368.72 o 
 -34   2  31       62.85      106.61    202.56 o 
 -32   2  31      996.59      990.18    257.88 o 
 -30   2  31     3687.33     3415.61    293.47 o 
 -28   2  31      122.31      159.36    231.89 o 
 -26   2  31       11.54       39.15    152.70 o 
 -24   2  31     2824.09     2800.00    251.95 o 
 -22   2  31     1985.83     2117.33    228.83 o 
 -20   2  31      506.02      652.39    171.01 o 
 -18   2  31      370.78      517.16    161.38 o 
 -16   2  31       80.55       46.57    295.22 o 
 -14   2  31     2691.52     2741.18    231.57 o 
 -12   2  31      900.21      954.00    179.35 o 
 -10   2  31        1.39      -60.29    131.88 o 
  -8   2  31     1461.85     1345.69    196.33 o 
  -6   2  31     2490.48     2370.95    207.25 o 
  -4   2  31     4307.35     4659.82    256.31 o 
  -2   2  31       55.05       12.08    126.47 o 
   0   2  31      574.52      353.71    129.14 o 
   2   2  31      152.47      182.65    100.49 o 
   4   2  31     2203.26     2631.12    178.93 o 
   6   2  31       33.38      -25.71     99.92 o 
   8   2  31      605.19      813.32    136.87 o 
  10   2  31     2584.55     3094.57    203.22 o 
  12   2  31     1848.57     1696.95    174.05 o 
  14   2  31     1766.63     1929.86    182.23 o 
  16   2  31      939.34     1078.81    173.85 o 
  18   2  31     4264.60     4602.18    274.91 o 
  20   2  31      168.88      486.76    195.14 o 
  22   2  31       80.10      429.53    179.16 o 
  24   2  31     1089.15     1256.50    260.04 o 
 -31   3  31     1546.28      918.92    378.37 o 
 -29   3  31      632.36      292.54   1060.65 o 
 -27   3  31     1766.81     2027.16    353.93 o 
 -25   3  31     1336.90     1332.92    306.16 o 
 -23   3  31     1242.08     1591.35    271.70 o 
 -21   3  31     1935.27     2466.61    215.42 o 
 -19   3  31       60.51      120.29    128.85 o 
 -17   3  31        9.96      194.45    125.63 o 
 -15   3  31      846.64     1145.57    172.85 o 
 -13   3  31      727.85      759.09    174.02 o 
 -11   3  31     4625.93     4726.65    259.12 o 
  -9   3  31      738.76      910.84    168.55 o 
  -7   3  31        0.17      253.13    131.11 o 
  -5   3  31     1676.94     1884.32    191.73 o 
  -3   3  31      250.27      293.09    124.49 o 
  -1   3  31     2111.58     2435.76    197.79 o 
   1   3  31      176.23      233.03    129.39 o 
   3   3  31      438.27      725.50    149.73 o 
   5   3  31     6520.22     6422.31    279.66 o 
   7   3  31      484.67      476.01    142.48 o 
   9   3  31     1421.78     1375.64    189.90 o 
  11   3  31       12.08      174.35    142.74 o 
  13   3  31       18.50      308.80    130.12 o 
  15   3  31     3421.60     3242.91    259.92 o 
  17   3  31       26.72      341.67    197.53 o 
  19   3  31      759.50     1470.94    360.72 o 
  21   3  31     2933.98     3374.01    397.19 o 
  23   3  31        9.73      909.60    507.07 o 
 -28   4  31      653.78      385.01    936.19 o 
 -26   4  31      799.56     1270.96    796.68 o 
 -24   4  31      126.38       72.53    244.03 o 
 -22   4  31     2683.81     2527.45    410.27 o 
 -20   4  31      849.50     1023.23    307.05 o 
 -18   4  31       12.36      460.88    258.91 o 
 -16   4  31        8.46      153.25    228.48 o 
 -14   4  31     2127.47     2864.80    430.38 o 
 -12   4  31      362.82      -23.57    230.98 o 
 -10   4  31      123.10      -11.24    209.07 o 
  -8   4  31        2.20      248.30    252.66 o 
  -6   4  31      353.54      723.95    302.49 o 
  -4   4  31        4.14       10.59    194.83 o 
  -2   4  31     6564.23     6656.97    470.28 o 
   0   4  31     3033.19     3256.15    316.17 o 
   2   4  31      303.07      158.49    167.26 o 
   4   4  31     2638.84     2884.49    388.60 o 
   6   4  31     7487.66     6821.22    425.45 o 
   8   4  31     2080.62     1721.82    266.34 o 
  10   4  31      121.55      307.41    207.24 o 
  12   4  31     1293.73     1541.00    327.06 o 
  14   4  31     1136.55     1490.21    469.88 o 
  16   4  31     2747.49     2413.57    394.01 o 
  18   4  31     3768.40     3754.01    764.20 o 
 -23   5  31      389.02      977.82    339.43 o 
 -21   5  31      109.94     -364.41    503.89 o 
 -19   5  31       38.55     -657.62    384.09 o 
 -17   5  31      141.57       70.86    450.15 o 
 -15   5  31       25.04      593.89    450.19 o 
 -13   5  31      453.11     -222.93    481.43 o 
 -11   5  31     2935.89     3627.12    938.24 o 
  -9   5  31     3100.48     2288.84    804.89 o 
  -7   5  31      174.70      -23.93    476.64 o 
  -5   5  31      542.27      634.99    577.51 o 
  -3   5  31     1294.62     1962.02    475.78 o 
  -1   5  31      622.97      230.29    318.39 o 
   1   5  31      100.32      -37.78    194.80 o 
   3   5  31     2872.62     2547.43    392.83 o 
   5   5  31     2524.27     3414.88    475.34 o 
   7   5  31       31.84      385.96    253.80 o 
   9   5  31     2284.83     2895.06    584.44 o 
  11   5  31     4910.31     5987.48    767.89 o 
  13   5  31     1353.27     2354.72    550.24 o 
 -12   6  31     1825.30     2041.89    723.51 o 
 -10   6  31     3429.64     3348.80   1083.90 o 
  -8   6  31      288.11     -508.78    472.54 o 
  -6   6  31        6.08      158.65    514.94 o 
  -4   6  31     6514.43     6836.89    826.77 o 
  -2   6  31       34.77      507.62    373.11 o 
   0   6  31      818.19      851.38    434.92 o 
   2   6  31      504.20      353.08    392.82 o 
   4   6  31      106.35      195.71    461.94 o 
 -34   0  32      174.82      469.29    262.27 o 
 -32   0  32     2283.06     3429.03    433.01 o 
 -30   0  32     8558.43     8820.55    810.20 o 
 -28   0  32     1882.79     2198.67    377.36 o 
 -26   0  32       19.65       39.45    168.06 o 
 -24   0  32     1645.66     1213.56    235.16 o 
 -22   0  32        0.30     -127.74    152.13 o 
 -20   0  32     1176.33     1418.57    233.03 o 
 -18   0  32       68.80       76.53    137.62 o 
 -16   0  32     2286.36     2486.06    214.90 o 
 -14   0  32      799.08      870.16    174.55 o 
 -12   0  32     9014.61     8875.17    347.44 o 
 -10   0  32     6124.59     5611.51    296.15 o 
  -8   0  32    26519.51    25134.73    562.32 o 
  -6   0  32     1324.83     1330.39    191.56 o 
  -4   0  32    56396.30    53506.68    798.33 o 
  -2   0  32    63708.66    59583.09    840.53 o 
   0   0  32    10914.49    10527.13    372.39 o 
   2   0  32     1200.42      881.88    185.23 o 
   4   0  32     3243.93     3265.60    250.60 o 
   6   0  32       59.55      -43.64    132.36 o 
   8   0  32      140.03      118.43    145.10 o 
  10   0  32      724.33      430.89    131.84 o 
  12   0  32    11668.33    11223.52    380.41 o 
  14   0  32        6.27       69.17    136.74 o 
  16   0  32      903.72      860.48    183.77 o 
  18   0  32      859.96     1020.99    264.65 o 
  20   0  32    18138.38    17521.39    483.64 o 
  22   0  32      461.57      548.98    236.01 o 
  24   0  32       28.92      156.07    223.00 o 
  26   0  32      253.15      456.56    246.01 o 
 -33   1  32      288.12     1003.55    166.49 o 
 -31   1  32      763.04     1414.81    393.19 o 
 -29   1  32      135.06      252.83    139.88 o 
 -27   1  32     1107.79     1041.98    167.34 o 
 -25   1  32      761.83      714.53    162.37 o 
 -23   1  32     3455.68     3422.12    228.66 o 
 -21   1  32     3892.50     3763.57    221.94 o 
 -19   1  32      158.59      270.72    127.54 o 
 -17   1  32      471.73      367.11    133.27 o 
 -15   1  32     1416.57     1450.57    164.74 o 
 -13   1  32    20065.07    18820.47    391.85 o 
 -11   1  32      199.04      137.64    124.29 o 
  -9   1  32      382.76      466.41    127.66 o 
  -7   1  32     1193.78     1131.22    138.57 o 
  -5   1  32     4033.96     4127.54    203.93 o 
  -3   1  32     8410.23     8154.16    257.90 o 
  -1   1  32     4214.90     4195.93    200.72 o 
   1   1  32     1653.00     1354.58    143.99 o 
   3   1  32       38.76      -86.95     88.60 o 
   5   1  32      266.86      112.80     95.46 o 
   7   1  32     1205.96     1393.71    137.05 o 
   9   1  32     1272.59      811.48    125.05 o 
  11   1  32    12832.75    12988.29    317.67 o 
  13   1  32     1707.17     1651.25    167.28 o 
  15   1  32      730.56      687.15    136.09 o 
  17   1  32       30.32       17.63    121.55 o 
  19   1  32      126.94      455.31    153.34 o 
  21   1  32        3.64       94.93    129.97 o 
  23   1  32      229.42      381.91    161.12 o 
  25   1  32     1322.48     1243.71    216.40 o 
 -32   2  32       25.71      420.27    223.65 o 
 -30   2  32     1806.74     2075.68    257.67 o 
 -28   2  32       49.69      148.36    163.84 o 
 -26   2  32      153.20      221.17    163.32 o 
 -24   2  32        0.27       10.50    146.78 o 
 -22   2  32     8089.78     8316.11    344.01 o 
 -20   2  32        3.29        1.80    144.59 o 
 -18   2  32      288.72      436.97    157.02 o 
 -16   2  32      484.11      283.59    157.90 o 
 -14   2  32    11051.41     9730.31    350.31 o 
 -12   2  32      274.97      307.34    150.22 o 
 -10   2  32     6675.45     6602.58    314.83 o 
  -8   2  32    10805.26    10144.92    356.14 o 
  -6   2  32      101.21       54.56    138.22 o 
  -4   2  32    10768.47    10116.95    325.42 o 
  -2   2  32     2776.46     2880.74    224.15 o 
   0   2  32     1564.39     1500.82    168.09 o 
   2   2  32    11638.33    10952.13    274.66 o 
   4   2  32      849.94      564.02    120.68 o 
   6   2  32      358.67       14.57    106.39 o 
   8   2  32     7657.25     7663.60    272.46 o 
  10   2  32    23853.51    22355.45    423.59 o 
  12   2  32      308.84      472.92    133.93 o 
  14   2  32      966.83     1274.51    218.89 o 
  16   2  32     1338.90     1592.44    197.46 o 
  18   2  32     9622.44     9270.00    401.85 o 
  20   2  32     2069.62     2436.14    392.42 o 
  22   2  32      190.01      846.38    303.81 o 
  24   2  32      190.26      901.65    418.11 o 
 -31   3  32     2000.80     2755.40   1414.88 o 
 -29   3  32     3279.73     2416.47    843.53 o 
 -27   3  32       99.18      462.13    255.40 o 
 -25   3  32       27.64      151.30    311.51 o 
 -23   3  32     5294.40     5002.51    312.71 o 
 -21   3  32     2264.88     2485.65    220.53 o 
 -19   3  32     3876.82     3584.87    247.23 o 
 -17   3  32     7588.97     7326.12    302.40 o 
 -15   3  32     1418.67     1680.02    201.54 o 
 -13   3  32     5719.34     6143.08    295.59 o 
 -11   3  32     4797.01     4810.51    384.46 o 
  -9   3  32     1908.27     1844.05    202.39 o 
  -7   3  32       38.68       72.38    167.60 o 
  -5   3  32      390.41      454.75    147.20 o 
  -3   3  32      105.80      117.77    118.01 o 
  -1   3  32      810.08      730.89    147.80 o 
   1   3  32     1736.32     2075.48    194.94 o 
   3   3  32      284.93      320.44    137.70 o 
   5   3  32       51.48       50.14    122.98 o 
   7   3  32        2.96       26.85    168.05 o 
   9   3  32      670.90      742.54    150.41 o 
  11   3  32       17.26      282.15    146.99 o 
  13   3  32        0.19      459.41    162.50 o 
  15   3  32     1053.58      840.62    182.75 o 
  17   3  32     1965.83     2357.49    240.18 o 
  19   3  32      723.16     1299.12    396.00 o 
  21   3  32      182.00      714.13    290.69 o 
 -26   4  32      397.90     -126.51    882.85 o 
 -24   4  32      136.61       93.59    463.06 o 
 -22   4  32      878.08      862.26    315.46 o 
 -20   4  32      349.73      541.43    272.43 o 
 -18   4  32       11.10      275.35    246.33 o 
 -16   4  32       38.58       50.98    238.00 o 
 -14   4  32       14.08       30.13    242.39 o 
 -12   4  32     5350.95     4995.23   1654.23 o 
 -10   4  32      309.21      317.66    467.41 o 
  -8   4  32     6523.42     6819.96    582.71 o 
  -6   4  32      475.47      771.93    432.19 o 
  -4   4  32     2906.60     3002.07    366.05 o 
  -2   4  32     4747.70     4783.90    725.40 o 
   0   4  32     1128.82     1460.78    289.13 o 
   2   4  32     3979.96     4146.10    353.68 o 
   4   4  32        2.00      -22.50    146.01 o 
   6   4  32       15.42      193.28    169.98 o 
   8   4  32     1602.59     1290.28    248.66 o 
  10   4  32      577.23     1322.71    247.40 o 
  12   4  32     3606.74     3631.16    384.65 o 
  14   4  32      785.98      851.09    289.61 o 
  16   4  32     2052.39     2272.11    496.42 o 
  18   4  32       21.38      655.81    467.07 o 
 -21   5  32      512.98      891.74    466.63 o 
 -19   5  32      460.56      267.79    534.79 o 
 -17   5  32        4.66      553.88    524.51 o 
 -15   5  32       24.99     -156.55    365.74 o 
 -13   5  32       17.78     -274.91    410.99 o 
 -11   5  32      100.09     -511.52    431.51 o 
  -9   5  32        0.27      400.05    534.08 o 
  -7   5  32     1430.02     1665.85    817.20 o 
  -5   5  32     2216.98     2242.21    488.78 o 
  -3   5  32     4310.59     3710.09   1155.70 o 
  -1   5  32      522.57      620.68    365.40 o 
   1   5  32      360.49      622.76    278.54 o 
   3   5  32      186.46       76.88    247.99 o 
   5   5  32     1640.64     1751.13    353.48 o 
   7   5  32      609.56      858.79    414.41 o 
   9   5  32      327.92       74.06    331.12 o 
  11   5  32    10645.80    11196.35   1192.29 o 
  13   5  32        0.07     -143.59    296.36 o 
 -10   6  32      443.28      428.77    627.77 o 
  -8   6  32      739.85      407.57    661.96 o 
  -6   6  32       85.10     1002.52    777.53 o 
  -4   6  32      277.26     -159.56    358.52 o 
  -2   6  32     1615.14     1898.92    556.87 o 
   0   6  32       68.70     -249.75    339.66 o 
   2   6  32     1814.16     1952.25    553.42 o 
 -33   1  33      881.95     1888.76    277.10 o 
 -31   1  33        7.57      754.42    168.08 o 
 -29   1  33      932.31     1164.75    178.27 o 
 -27   1  33      325.93      596.93    152.90 o 
 -25   1  33      375.04      475.89    180.95 o 
 -23   1  33     3912.55     4333.68    236.48 o 
 -21   1  33      548.67      473.65    138.75 o 
 -19   1  33       82.13       69.17    115.95 o 
 -17   1  33      402.93      362.79    128.55 o 
 -15   1  33      768.15      776.11    150.13 o 
 -13   1  33     5172.28     5214.13    241.08 o 
 -11   1  33     8284.62     8124.57    280.22 o 
  -9   1  33     6261.42     6377.15    253.67 o 
  -7   1  33      751.08      636.79    138.21 o 
  -5   1  33     5188.30     5271.18    226.25 o 
  -3   1  33     9871.26     9497.11    273.68 o 
  -1   1  33     1266.09     1133.27    146.06 o 
   1   1  33     1660.94     1419.73    150.66 o 
   3   1  33      748.64      662.54    124.90 o 
   5   1  33      263.03      222.99    112.34 o 
   7   1  33      850.42     1000.59    130.73 o 
   9   1  33     1280.76     1152.49    139.33 o 
  11   1  33     3340.99     3896.97    200.93 o 
  13   1  33      456.08      441.90    122.33 o 
  15   1  33       71.66      -25.34    109.80 o 
  17   1  33      625.46      528.66    148.63 o 
  19   1  33     5459.63     6101.26    353.32 o 
  21   1  33      769.47     1064.43    195.57 o 
  23   1  33     2464.72     2153.91    230.96 o 
  25   1  33      110.35      593.03    171.87 o 
 -32   2  33     2718.95     2563.61    348.23 o 
 -30   2  33      181.48      422.92    252.29 o 
 -28   2  33      447.08      435.37    186.12 o 
 -26   2  33      143.45      282.15    234.79 o 
 -24   2  33     3369.08     3487.97    268.12 o 
 -22   2  33     1507.25     1264.18    215.57 o 
 -20   2  33     1354.13     1342.03    276.92 o 
 -18   2  33      135.27      205.75    149.83 o 
 -16   2  33     6821.46     6847.82    364.32 o 
 -14   2  33       58.38      320.37    159.61 o 
 -12   2  33      213.37        6.93    140.53 o 
 -10   2  33        1.97      -85.61    138.12 o 
  -8   2  33     1991.90     2249.45    224.42 o 
  -6   2  33     1790.04     2180.67    209.74 o 
  -4   2  33       81.49      366.45    146.23 o 
  -2   2  33        0.34     -184.96    116.89 o 
   0   2  33       56.13      -37.39    124.78 o 
   2   2  33      914.34      946.02    156.87 o 
   4   2  33      471.62      692.73    127.35 o 
   6   2  33      590.50      386.01    122.07 o 
   8   2  33        0.42      168.21    114.92 o 
  10   2  33     2308.26     2477.08    215.42 o 
  12   2  33      112.66      285.20    141.19 o 
  14   2  33     3742.77     3653.41    249.32 o 
  16   2  33      338.90      325.16    153.29 o 
  18   2  33     2072.90     2099.60    216.87 o 
  20   2  33     4720.02     4878.06    667.97 o 
  22   2  33       12.52      847.63    250.30 o 
 -29   3  33      164.94     1113.52    424.20 o 
 -27   3  33     1876.27     1528.35    440.83 o 
 -25   3  33     1992.22     1703.07    307.57 o 
 -23   3  33      608.51      757.14    168.51 o 
 -21   3  33      373.02      443.87    154.41 o 
 -19   3  33        1.87      420.25    146.32 o 
 -17   3  33        4.15      271.24    141.07 o 
 -15   3  33      197.23      232.94    193.86 o 
 -13   3  33      604.20      484.22    157.93 o 
 -11   3  33       87.87      -17.08    146.68 o 
  -9   3  33     1723.58     1722.62    199.22 o 
  -7   3  33      219.89      273.96    143.22 o 
  -5   3  33      265.56      142.95    135.86 o 
  -3   3  33     1541.36     1702.37    234.21 o 
  -1   3  33     2918.96     3427.06    231.19 o 
   1   3  33      147.80      180.36    133.35 o 
   3   3  33        0.19       64.27    128.23 o 
   5   3  33      360.80      481.79    147.05 o 
   7   3  33      130.60       85.56    118.81 o 
   9   3  33     2665.15     3045.80    244.69 o 
  11   3  33      839.80      974.13    163.94 o 
  13   3  33      756.36      929.79    175.15 o 
  15   3  33      791.19      875.62    226.01 o 
  17   3  33     1704.59     1991.68    265.42 o 
  19   3  33     1392.62     1808.34    320.57 o 
  21   3  33      393.11     1652.54   1018.59 o 
 -26   4  33      894.32      354.92    975.85 o 
 -24   4  33     1027.18     1125.37    520.68 o 
 -22   4  33       10.66      454.27    277.69 o 
 -20   4  33      313.13      119.67    253.23 o 
 -18   4  33     3558.97     3639.19    461.25 o 
 -16   4  33     1283.58     1191.10    311.27 o 
 -14   4  33     3783.35     4150.50    511.35 o 
 -12   4  33     1511.55     1346.81    360.03 o 
 -10   4  33     8278.77     9183.09    650.67 o 
  -8   4  33     5590.84     6013.44    752.57 o 
  -6   4  33      794.07      605.35    464.33 o 
  -4   4  33     2223.04     2154.65    327.54 o 
  -2   4  33      853.14      956.29    256.01 o 
   0   4  33       61.64       98.02    252.63 o 
   2   4  33     1925.34     2180.49    281.61 o 
   4   4  33     5718.60     5988.68    416.79 o 
   6   4  33     5310.07     5285.39    401.66 o 
   8   4  33     1824.25     1738.10    265.94 o 
  10   4  33     1018.69      768.51    235.78 o 
  12   4  33        4.09      183.70    182.66 o 
  14   4  33      461.67      682.26    228.27 o 
  16   4  33       17.52      138.24    565.20 o 
 -21   5  33      565.43      560.95    399.46 o 
 -19   5  33      621.59      475.06    364.16 o 
 -17   5  33     2629.95     2719.27    428.24 o 
 -15   5  33      766.91     1067.47    483.84 o 
 -13   5  33       17.55      -76.59    527.25 o 
 -11   5  33       66.87      414.41    612.04 o 
  -9   5  33      482.33     1101.68    681.11 o 
  -7   5  33      623.19     1024.40    583.32 o 
  -5   5  33     4527.20     4888.08    665.94 o 
  -3   5  33      109.17      297.95    328.40 o 
  -1   5  33       97.19      -84.90    261.17 o 
   1   5  33     4116.91     4072.31   1364.27 o 
   3   5  33      868.21      900.90    301.25 o 
   5   5  33     1628.11     1630.43   1060.65 o 
   7   5  33     6135.37     6694.30    802.01 o 
   9   5  33      388.19      447.26    381.55 o 
  11   5  33      392.60      270.45    335.15 o 
  -4   6  33     1467.78      790.54    423.12 o 
 -34   0  34     1135.71     1545.07    352.47 o 
 -32   0  34      457.46      354.91    256.18 o 
 -30   0  34      655.03     1107.66    306.54 o 
 -28   0  34     6561.25     6244.52    612.73 o 
 -26   0  34      169.90      472.33    194.50 o 
 -24   0  34       31.96      158.92    322.92 o 
 -22   0  34      174.32       42.11    164.73 o 
 -20   0  34    11337.07    11608.37    661.84 o 
 -18   0  34      290.51      247.59    179.12 o 
 -16   0  34     3264.20     3109.54    386.67 o 
 -14   0  34     7410.85     7021.94    325.43 o 
 -12   0  34      726.26      796.83    175.27 o 
 -10   0  34     6943.67     7119.35    327.61 o 
  -8   0  34    17569.95    16580.76    452.56 o 
  -6   0  34     1911.38     1800.40    215.56 o 
  -4   0  34     2344.02     2572.83    236.30 o 
  -2   0  34      411.63      375.55    155.69 o 
   0   0  34     3827.38     3737.89    264.79 o 
   2   0  34     9846.08     9797.65    370.41 o 
   4   0  34    28710.16    27028.74    593.91 o 
   6   0  34     7797.31     7227.06    337.57 o 
   8   0  34      533.42      822.25    179.84 o 
  10   0  34     6991.72     6767.11    337.70 o 
  12   0  34    12916.79    12542.08    402.17 o 
  14   0  34      267.12      238.03    151.45 o 
  16   0  34        0.00      164.01    143.83 o 
  18   0  34      804.58      842.87    176.55 o 
  20   0  34     1366.45     1797.49    291.79 o 
  22   0  34     3141.63     3772.38    410.74 o 
  24   0  34       49.07      458.62    300.07 o 
 -33   1  34      556.91      396.80    364.37 o 
 -31   1  34      314.59      659.42    226.43 o 
 -29   1  34     2200.78     2965.73    233.60 o 
 -27   1  34      241.25      653.14    148.32 o 
 -25   1  34       38.17      274.64    161.27 o 
 -23   1  34     1569.41     1180.04    200.95 o 
 -21   1  34        1.29      149.61    122.97 o 
 -19   1  34      202.99      328.75    145.14 o 
 -17   1  34     5299.26     5310.30    240.90 o 
 -15   1  34      600.80      587.78    142.34 o 
 -13   1  34     8621.14     8026.60    283.71 o 
 -11   1  34    18351.57    16967.89    381.64 o 
  -9   1  34    16495.98    15810.53    396.96 o 
  -7   1  34     9240.24     8551.67    285.82 o 
  -5   1  34     1916.91     2016.26    169.84 o 
  -3   1  34      625.08      848.09    136.32 o 
  -1   1  34     5735.76     5666.15    234.77 o 
   1   1  34     2237.58     2501.24    178.67 o 
   3   1  34      354.17      371.15    117.34 o 
   5   1  34     6612.19     6620.89    245.95 o 
   7   1  34        2.52       78.79     98.73 o 
   9   1  34        4.87       29.87     92.68 o 
  11   1  34     1474.10     1785.16    154.35 o 
  13   1  34     5635.94     6014.22    236.53 o 
  15   1  34      261.14      393.49    138.00 o 
  17   1  34      510.39      523.01    146.31 o 
  19   1  34      635.47     1046.26    171.51 o 
  21   1  34      171.56      395.92    148.29 o 
  23   1  34        2.81      425.13    161.75 o 
 -32   2  34     1170.70     1177.54    269.29 o 
 -30   2  34       10.65      -30.43    271.63 o 
 -28   2  34      767.92      562.08    195.60 o 
 -26   2  34       32.12        6.14    155.16 o 
 -24   2  34        1.54      253.43    172.05 o 
 -22   2  34     1088.64      871.02    202.48 o 
 -20   2  34      141.90       -9.94    162.17 o 
 -18   2  34    16155.63    15082.66    465.42 o 
 -16   2  34     1455.65     1562.50    235.48 o 
 -14   2  34        3.61      393.21    174.46 o 
 -12   2  34      342.49      257.96    164.14 o 
 -10   2  34     9450.48     9350.61    392.56 o 
  -8   2  34      273.35      376.56    168.88 o 
  -6   2  34     3760.58     3769.36    295.30 o 
  -4   2  34        1.97       22.90    152.39 o 
  -2   2  34      783.69      475.05    172.39 o 
   0   2  34     3313.56     3453.75    263.01 o 
   2   2  34    10927.20     9855.27    333.22 o 
   4   2  34      576.23      561.18    127.52 o 
   6   2  34        8.02      151.61    102.61 o 
   8   2  34     7368.33     7474.13    305.24 o 
  10   2  34      953.31      946.54    173.70 o 
  12   2  34      766.83      729.95    154.12 o 
  14   2  34     5385.90     5896.31    299.93 o 
  16   2  34      399.22      622.92    167.01 o 
  18   2  34     9618.69    10114.98    369.56 o 
  20   2  34     3665.07     4528.49    358.82 o 
  22   2  34     1438.01     2119.40    458.39 o 
 -29   3  34      988.74      528.36    375.04 o 
 -27   3  34     4559.05     5168.33    646.44 o 
 -25   3  34     1632.40     1407.52    374.24 o 
 -23   3  34     5863.64     5923.57    305.84 o 
 -21   3  34      243.50      460.80    206.17 o 
 -19   3  34      447.45      726.70    163.26 o 
 -17   3  34     3598.88     3698.66    285.84 o 
 -15   3  34      199.51      462.13    156.55 o 
 -13   3  34     6869.10     6413.53    363.92 o 
 -11   3  34        5.53      -12.08    147.46 o 
  -9   3  34       90.19      161.72    137.06 o 
  -7   3  34       10.63       29.81    134.86 o 
  -5   3  34     4609.69     4758.90    282.56 o 
  -3   3  34     1719.13     1862.35    213.89 o 
  -1   3  34     1411.82     1127.92    175.77 o 
   1   3  34     2992.87     3409.38    240.54 o 
   3   3  34      820.29     1144.14    179.41 o 
   5   3  34     3688.18     3974.71    241.88 o 
   7   3  34     5165.28     4977.22    257.90 o 
   9   3  34     3860.51     3753.91    348.43 o 
  11   3  34      672.15      936.65    194.08 o 
  13   3  34     1888.89     1852.13    223.26 o 
  15   3  34       49.44      326.37    170.50 o 
  17   3  34     1306.50     1029.70    312.50 o 
  19   3  34     1020.86     1159.47    425.81 o 
 -26   4  34      526.00      350.13    915.67 o 
 -24   4  34        2.43     -197.93    457.67 o 
 -22   4  34     1878.58     2033.73    415.34 o 
 -20   4  34     5558.92     5246.33    701.28 o 
 -18   4  34       24.76        2.86    296.12 o 
 -16   4  34     2169.60     2156.11    384.07 o 
 -14   4  34     1286.43     1495.99    408.60 o 
 -12   4  34       21.31      540.03    271.10 o 
 -10   4  34      424.56      353.48    262.17 o 
  -8   4  34       48.00      182.17    316.28 o 
  -6   4  34       12.33      110.78    231.35 o 
  -4   4  34     1158.75     1833.89    399.26 o 
  -2   4  34     1064.31     1109.25    282.65 o 
   0   4  34      157.24      376.37    218.70 o 
   2   4  34     3047.13     2988.38    324.88 o 
   4   4  34     4297.66     5116.35    397.16 o 
   6   4  34      705.10      903.51    220.12 o 
   8   4  34      191.27      333.29    215.94 o 
  10   4  34     1638.50     1964.49    294.22 o 
  12   4  34       90.19      458.88    211.15 o 
  14   4  34      197.69      148.05    316.05 o 
  16   4  34      593.65     1103.14    413.85 o 
 -19   5  34      570.70      444.86    298.41 o 
 -17   5  34      308.74      369.23    387.48 o 
 -15   5  34      678.82     1547.05    349.96 o 
 -13   5  34      712.23      606.57    603.15 o 
 -11   5  34     5672.65     5292.29   1129.72 o 
  -9   5  34       58.71     -421.93    428.77 o 
  -7   5  34      104.28      109.42    515.62 o 
  -5   5  34     3550.74     3450.01   1007.99 o 
  -3   5  34     1133.97      936.47    390.80 o 
  -1   5  34      549.14      838.33    369.91 o 
   1   5  34       75.65       91.58    328.32 o 
   3   5  34      747.61     1125.70    414.01 o 
   5   5  34      662.19      744.53    450.66 o 
   7   5  34       68.31      212.08    234.39 o 
   9   5  34      118.74      -27.64    292.13 o 
 -33   1  35        6.98      313.35    224.72 o 
 -31   1  35       42.23      715.25    196.67 o 
 -29   1  35        3.54      505.69    157.11 o 
 -27   1  35      325.08      408.66    154.58 o 
 -25   1  35      439.80      376.64    142.39 o 
 -23   1  35      283.91      -48.51    123.71 o 
 -21   1  35      586.10      660.97    141.11 o 
 -19   1  35     5382.58     5608.98    343.39 o 
 -17   1  35      907.06     1109.59    159.77 o 
 -15   1  35     2768.45     3345.18    217.78 o 
 -13   1  35     2402.04     2164.01    188.32 o 
 -11   1  35     8088.52     7726.41    277.51 o 
  -9   1  35       25.65      -10.45    116.13 o 
  -7   1  35     3866.96     3733.74    224.45 o 
  -5   1  35     1589.66     1313.01    162.74 o 
  -3   1  35      840.16      812.32    139.89 o 
  -1   1  35      348.46      510.48    124.70 o 
   1   1  35     5287.57     5168.86    223.33 o 
   3   1  35      546.09      592.87    128.96 o 
   5   1  35     2898.23     2966.26    191.26 o 
   7   1  35      609.18      522.34    121.26 o 
   9   1  35      350.44      403.17    114.18 o 
  11   1  35     3380.34     3772.98    203.35 o 
  13   1  35     1431.18     1568.22    158.11 o 
  15   1  35      704.10      754.71    148.92 o 
  17   1  35      288.09      350.04    131.45 o 
  19   1  35      313.47      588.71    190.33 o 
  21   1  35      898.12     1127.29    179.96 o 
  23   1  35     3927.12     4023.03    390.88 o 
 -30   2  35       63.57      317.40    208.11 o 
 -28   2  35      308.92      309.72    219.59 o 
 -26   2  35     1730.31     1598.32    234.46 o 
 -24   2  35       66.18       72.48    161.78 o 
 -22   2  35      122.32      112.70    152.43 o 
 -20   2  35      473.25      647.51    184.81 o 
 -18   2  35     3024.56     3121.61    277.77 o 
 -16   2  35     1483.30     1244.08    283.28 o 
 -14   2  35     2464.98     2500.56    266.80 o 
 -12   2  35      368.08      320.03    182.01 o 
 -10   2  35      558.57      750.21    190.72 o 
  -8   2  35      616.57      662.05    185.10 o 
  -6   2  35        7.28      -34.50    147.16 o 
  -4   2  35      285.09      218.20    164.90 o 
  -2   2  35     5853.08     5766.88    321.95 o 
   0   2  35      972.83      893.14    197.49 o 
   2   2  35     5555.01     5583.23    289.72 o 
   4   2  35     2790.16     3006.73    277.22 o 
   6   2  35    13604.95    13483.62    375.77 o 
   8   2  35      747.50      967.68    209.75 o 
  10   2  35     1410.08     1138.08    176.11 o 
  12   2  35        0.43       97.62    123.00 o 
  14   2  35        8.41      396.80    143.72 o 
  16   2  35       72.12      363.28    186.92 o 
  18   2  35     2047.75     2529.35    313.22 o 
  20   2  35     1258.68     1796.84    304.30 o 
 -29   3  35     2093.69     1449.75    466.72 o 
 -27   3  35      938.37     1102.92    402.21 o 
 -25   3  35     1672.45      647.30    338.58 o 
 -23   3  35     1671.17     2134.20    232.59 o 
 -21   3  35      373.28      582.91    158.08 o 
 -19   3  35      703.45      973.62    188.59 o 
 -17   3  35     3318.97     2825.77    264.84 o 
 -15   3  35     2431.26     2284.89    367.18 o 
 -13   3  35     2100.49     2016.05    224.08 o 
 -11   3  35     6918.44     6237.60    608.58 o 
  -9   3  35     2298.65     2725.20    281.33 o 
  -7   3  35     1448.84     1096.32    193.19 o 
  -5   3  35      145.04      218.00    150.40 o 
  -3   3  35      791.25      531.80    166.43 o 
  -1   3  35     1999.34     2320.79    216.37 o 
   1   3  35     1884.19     1758.23    204.08 o 
   3   3  35      390.19      513.49    139.64 o 
   5   3  35      452.75      526.20    147.64 o 
   7   3  35        9.79      155.47    127.94 o 
   9   3  35     1415.76     1653.81    187.77 o 
  11   3  35     2203.82     2021.64    266.92 o 
  13   3  35       47.54      488.50    333.39 o 
  15   3  35       67.18      350.78    308.93 o 
  17   3  35       69.13      726.24    351.19 o 
  19   3  35      328.96     1827.38   1334.19 o 
 -24   4  35      460.30     -138.66    524.22 o 
 -22   4  35     3253.87     3484.61    483.21 o 
 -20   4  35     1048.94     1524.06    606.91 o 
 -18   4  35       18.83      403.42    253.13 o 
 -16   4  35     1194.50     1288.80    437.19 o 
 -14   4  35      111.40      443.73    354.57 o 
 -12   4  35        8.47      130.14    224.71 o 
 -10   4  35      104.14      412.51    454.07 o 
  -8   4  35     1224.27     1402.22    360.63 o 
  -6   4  35     2756.11     2701.65    448.69 o 
  -4   4  35      335.58      415.80    275.87 o 
  -2   4  35     2346.86     2419.37    349.50 o 
   0   4  35      245.63      287.06    225.70 o 
   2   4  35      205.51       55.79    165.59 o 
   4   4  35     1777.28     1945.99    279.58 o 
   6   4  35      420.45      491.16    223.57 o 
   8   4  35     1563.24     1649.94    269.98 o 
  10   4  35     1192.32     1338.74    266.55 o 
  12   4  35      109.99      150.82    228.25 o 
  14   4  35      534.11      127.08    293.11 o 
 -17   5  35      291.40      467.74    288.34 o 
 -15   5  35      185.48      227.71    290.62 o 
 -13   5  35     2409.19     2910.07    532.37 o 
 -11   5  35        0.35      276.53    258.38 o 
  -9   5  35       53.49      247.55    568.96 o 
  -7   5  35      230.20       95.74    530.67 o 
  -5   5  35     2247.80     2035.81    805.57 o 
  -3   5  35       86.93      215.42    339.26 o 
  -1   5  35     1467.50      869.27    815.15 o 
   1   5  35       30.69     -369.11    289.13 o 
   3   5  35      418.02      661.02    486.52 o 
   5   5  35      417.06      702.96    270.74 o 
   7   5  35      772.92      302.59    267.92 o 
 -32   0  36      406.80      912.37    297.71 o 
 -30   0  36       98.92      188.44    224.13 o 
 -28   0  36      369.21      154.92    229.26 o 
 -26   0  36     1087.43      771.87    281.24 o 
 -24   0  36     2629.35     2764.23    308.86 o 
 -22   0  36     5573.80     5809.63    417.54 o 
 -20   0  36    20267.85    19657.78    570.86 o 
 -18   0  36     9168.24     9015.22    929.08 o 
 -16   0  36    22533.27    21057.59    579.68 o 
 -14   0  36      151.21      170.86    146.72 o 
 -12   0  36     2459.08     2629.12    237.94 o 
 -10   0  36     6763.07     7228.67    333.60 o 
  -8   0  36      118.96       29.06    191.29 o 
  -6   0  36    13993.47    13171.02    420.94 o 
  -4   0  36     4439.82     4349.79    285.90 o 
  -2   0  36    14567.57    14002.65    433.81 o 
   0   0  36     8350.40     8279.68    355.55 o 
   2   0  36      301.71      300.56    153.78 o 
   4   0  36     1328.83     1549.67    215.36 o 
   6   0  36      216.05      279.98    302.43 o 
   8   0  36      914.94      883.02    232.70 o 
  10   0  36     4562.43     4970.64    309.64 o 
  12   0  36    16773.22    15645.35    505.55 o 
  14   0  36      476.89      729.81    241.73 o 
  16   0  36     5290.35     5776.90    366.91 o 
  18   0  36      357.92      286.77    344.68 o 
  20   0  36     8751.97     8796.27    529.44 o 
  22   0  36      469.51      704.87    258.26 o 
 -31   1  36     2375.48     2859.74    293.46 o 
 -29   1  36     2487.86     2859.02    309.02 o 
 -27   1  36       81.45      410.86    141.86 o 
 -25   1  36     1274.97     1528.70    193.57 o 
 -23   1  36      775.95      921.98    154.23 o 
 -21   1  36     1835.02     1889.82    187.15 o 
 -19   1  36       43.66      485.12    136.66 o 
 -17   1  36     1782.27     2103.33    184.10 o 
 -15   1  36      171.41       59.80    116.94 o 
 -13   1  36     1527.52     1751.53    178.65 o 
 -11   1  36     1207.90     1291.37    172.73 o 
  -9   1  36     2775.33     2646.64    199.89 o 
  -7   1  36      264.24      232.60    121.25 o 
  -5   1  36      909.25     1144.91    158.44 o 
  -3   1  36      686.70      578.35    126.23 o 
  -1   1  36     1715.93     1482.06    161.24 o 
   1   1  36        1.41      -46.03    107.88 o 
   3   1  36     4253.43     4824.39    226.00 o 
   5   1  36     2078.92     2292.72    187.01 o 
   7   1  36      598.02      773.91    127.16 o 
   9   1  36      457.65      435.01    111.47 o 
  11   1  36      101.31      205.60    105.18 o 
  13   1  36     5370.74     5442.61    251.26 o 
  15   1  36       76.36      151.63    118.72 o 
  17   1  36      582.04      886.77    149.68 o 
  19   1  36       35.54      441.57    134.17 o 
  21   1  36     2664.65     2939.15    314.50 o 
 -30   2  36      224.11      400.10    278.74 o 
 -28   2  36     5719.78     5302.13    405.11 o 
 -26   2  36     4448.45     4828.06    573.01 o 
 -24   2  36     2878.67     2996.04    287.34 o 
 -22   2  36        1.23      112.04    160.16 o 
 -20   2  36     4071.07     3953.52    302.38 o 
 -18   2  36     2148.50     2357.93    261.21 o 
 -16   2  36      102.81      264.60    176.02 o 
 -14   2  36     4125.53     3842.01    312.47 o 
 -12   2  36      146.45      -18.98    169.43 o 
 -10   2  36     4959.46     5534.97    350.53 o 
  -8   2  36      443.43      327.52    176.55 o 
  -6   2  36     3084.21     2825.30    282.00 o 
  -4   2  36    10156.18     9875.98    386.14 o 
  -2   2  36     4201.96     4670.67    308.93 o 
   0   2  36      108.53       32.71    164.08 o 
   2   2  36     1664.38     1737.42    231.31 o 
   4   2  36     6312.19     6402.82    352.11 o 
   6   2  36     8677.47     8684.63    325.02 o 
   8   2  36     5112.95     5460.51    283.56 o 
  10   2  36     2838.82     2856.22    245.79 o 
  12   2  36      715.46      672.70    180.04 o 
  14   2  36     3242.13     3587.70    292.81 o 
  16   2  36      451.87      598.20    185.11 o 
  18   2  36      185.35      685.41    406.27 o 
  20   2  36       47.61      764.53    252.34 o 
 -27   3  36     2650.09     2039.93   1902.46 o 
 -25   3  36     1931.30     2632.45    452.76 o 
 -23   3  36       60.27      364.31    238.17 o 
 -21   3  36     4378.19     4255.67    278.94 o 
 -19   3  36     1625.41     1883.90    218.79 o 
 -17   3  36     3463.71     3546.97    267.14 o 
 -15   3  36     2730.31     2646.44    250.07 o 
 -13   3  36      286.17      527.85    168.18 o 
 -11   3  36      659.04      895.88    185.17 o 
  -9   3  36      362.68      480.84    177.08 o 
  -7   3  36       92.10      141.06    152.71 o 
  -5   3  36     2169.75     2082.89    233.06 o 
  -3   3  36     1095.71      729.84    183.29 o 
  -1   3  36     6370.91     6037.50    357.98 o 
   1   3  36     2344.55     2805.45    232.18 o 
   3   3  36     2639.02     2601.02    216.84 o 
   5   3  36     2909.41     2880.54    225.51 o 
   7   3  36      313.07      714.08    156.42 o 
   9   3  36      493.91      889.98    169.02 o 
  11   3  36        4.57       68.71    182.26 o 
  13   3  36     8502.46     8346.83    484.31 o 
  15   3  36      282.94      364.43    426.19 o 
  17   3  36     2517.78     3285.56    496.19 o 
 -24   4  36     1279.15     1401.49    692.74 o 
 -22   4  36       44.38      306.38    499.38 o 
 -20   4  36     2669.66     2544.51    429.31 o 
 -18   4  36      212.14      404.79    257.04 o 
 -16   4  36      444.80     1174.90    317.57 o 
 -14   4  36     5649.51     6277.95    626.03 o 
 -12   4  36      207.57      490.83    564.17 o 
 -10   4  36       66.24       93.43    232.64 o 
  -8   4  36      809.10      683.45    308.53 o 
  -6   4  36     1511.97     1908.79    644.87 o 
  -4   4  36     1430.06     1164.25    348.92 o 
  -2   4  36      643.38      616.76    249.13 o 
   0   4  36     1219.49     1530.38    310.00 o 
   2   4  36      253.02      435.88    226.28 o 
   4   4  36        0.35      122.76    175.19 o 
   6   4  36       55.67      166.45    237.80 o 
   8   4  36     1231.56      931.41    243.30 o 
  10   4  36      759.11      464.22    214.93 o 
  12   4  36      761.21      960.97    376.06 o 
 -15   5  36      532.63      995.97    325.81 o 
 -13   5  36      131.47      390.03    290.43 o 
 -11   5  36     4127.71     3726.22    541.97 o 
  -9   5  36      610.90      662.48    444.16 o 
  -7   5  36        1.37      229.80    240.52 o 
  -5   5  36      798.29     1227.89    361.49 o 
  -3   5  36       17.33      480.92    395.67 o 
  -1   5  36      335.53       62.09    218.57 o 
   1   5  36        3.60     -184.09    256.47 o 
   3   5  36     1257.67      948.87    306.06 o 
   5   5  36       17.29     -143.51    206.56 o 
 -31   1  37      768.70     1219.70    295.36 o 
 -29   1  37      755.62     1354.56    312.16 o 
 -27   1  37     2309.21     2724.45    419.75 o 
 -25   1  37      839.52     1234.08    337.45 o 
 -23   1  37      191.80      237.28    128.61 o 
 -21   1  37      321.96      444.73    134.26 o 
 -19   1  37      960.11     1261.37    159.04 o 
 -17   1  37     1072.53     1438.27    169.56 o 
 -15   1  37        3.22      -41.49    115.24 o 
 -13   1  37        2.70      -58.91    116.23 o 
 -11   1  37       22.11       67.16    111.86 o 
  -9   1  37        0.11      153.82    123.30 o 
  -7   1  37     1776.21     1728.55    182.94 o 
  -5   1  37    11618.36    10996.03    324.43 o 
  -3   1  37       95.35      149.19    117.17 o 
  -1   1  37       37.05      128.79    113.17 o 
   1   1  37       21.72       60.67    106.58 o 
   3   1  37     5013.54     5432.69    291.84 o 
   5   1  37     1842.26     1728.05    167.22 o 
   7   1  37     1692.12     1460.67    166.48 o 
   9   1  37      837.38      860.19    135.66 o 
  11   1  37      679.04      689.48    137.68 o 
  13   1  37      805.36      999.33    151.15 o 
  15   1  37     4166.96     4517.82    288.77 o 
  17   1  37        2.09      379.85    124.07 o 
  19   1  37      404.15      689.90    143.37 o 
  21   1  37      985.12     1177.77    178.46 o 
 -30   2  37        5.50      213.40    322.47 o 
 -28   2  37       73.62      167.19    274.60 o 
 -26   2  37     2736.10     2184.84    351.60 o 
 -24   2  37     1081.71      964.08    215.38 o 
 -22   2  37       19.27     -272.31    144.17 o 
 -20   2  37     5970.35     5549.16    342.20 o 
 -18   2  37      482.03      461.42    179.27 o 
 -16   2  37       26.59      203.51    168.60 o 
 -14   2  37      124.07      155.34    157.33 o 
 -12   2  37     1870.21     1705.05    242.63 o 
 -10   2  37     2942.29     2612.72    281.98 o 
  -8   2  37     6715.07     6790.69    377.65 o 
  -6   2  37     3736.94     4473.50    529.65 o 
  -4   2  37     1598.99     1765.81    275.78 o 
  -2   2  37     1262.20     1258.15    218.44 o 
   0   2  37     1922.00     2113.96    254.75 o 
   2   2  37      998.12     1070.48    203.49 o 
   4   2  37     1017.26      723.91    201.56 o 
   6   2  37     2475.52     2825.85    245.43 o 
   8   2  37     2994.16     3090.82    238.85 o 
  10   2  37        3.03      255.42    124.24 o 
  12   2  37        1.24      140.02    144.90 o 
  14   2  37     1034.32     1430.37    197.70 o 
  16   2  37     1167.85     1123.89    209.70 o 
  18   2  37      785.03     1249.75    277.53 o 
 -27   3  37     1733.20     2209.00   1387.18 o 
 -25   3  37      528.61      511.78    298.85 o 
 -23   3  37      283.41      454.17    311.16 o 
 -21   3  37     5737.62     5310.17    304.65 o 
 -19   3  37     7200.59     7108.60    339.61 o 
 -17   3  37      681.33      601.19    186.82 o 
 -15   3  37      878.90      967.31    189.98 o 
 -13   3  37        4.41      133.99    144.61 o 
 -11   3  37      146.28      390.00    159.37 o 
  -9   3  37      251.01      311.65    187.74 o 
  -7   3  37     3831.32     3901.44    288.99 o 
  -5   3  37      189.85      559.75    171.66 o 
  -3   3  37      745.29      735.03    181.41 o 
  -1   3  37       74.83      278.16    159.71 o 
   1   3  37     7213.09     7063.52    415.01 o 
   3   3  37     1285.30     1240.29    181.44 o 
   5   3  37      281.44      550.65    138.90 o 
   7   3  37     1455.02     1358.76    191.67 o 
   9   3  37      557.43      673.36    218.99 o 
  11   3  37      113.74      301.81    196.36 o 
  13   3  37     5791.10     6204.15    548.66 o 
  15   3  37      302.39       55.22    243.14 o 
 -22   4  37     1025.00     1212.35    633.74 o 
 -20   4  37        6.58     -351.58    428.02 o 
 -18   4  37      185.59      779.22    330.06 o 
 -16   4  37      492.68      957.71    397.08 o 
 -14   4  37      413.70      487.29    281.66 o 
 -12   4  37       42.15      -54.70    252.12 o 
 -10   4  37      995.70     1280.98    362.23 o 
  -8   4  37      523.29     1024.73    355.40 o 
  -6   4  37     1017.79      496.39    299.44 o 
  -4   4  37      132.53      398.86    342.27 o 
  -2   4  37       99.32      285.22    227.38 o 
   0   4  37        6.76     -188.90    179.99 o 
   2   4  37     3035.19     3209.51    646.78 o 
   4   4  37      330.76      326.58    249.71 o 
   6   4  37        2.53       62.82    176.66 o 
   8   4  37      101.29      218.02    193.46 o 
  10   4  37      193.29      109.00    367.57 o 
  12   4  37       21.27      225.45    338.40 o 
 -13   5  37     1760.39     1673.40    588.45 o 
 -11   5  37      157.53      -99.33    274.73 o 
  -9   5  37     2137.43     1633.46    416.66 o 
  -7   5  37      679.79      904.15    347.72 o 
  -5   5  37      176.05      447.75    301.75 o 
  -3   5  37      347.59      708.85    343.55 o 
  -1   5  37      993.60      447.10    321.37 o 
   1   5  37        7.56      124.05    304.22 o 
   3   5  37     1991.08     1668.02    360.52 o 
 -30   0  38      151.14      410.52    281.74 o 
 -28   0  38     3844.18     4031.14    455.21 o 
 -26   0  38     7512.61     7407.08    527.75 o 
 -24   0  38      171.88      401.07    306.02 o 
 -22   0  38        0.27      147.44    237.61 o 
 -20   0  38     1589.81     2026.90    246.00 o 
 -18   0  38     1308.94     1658.14    246.54 o 
 -16   0  38        4.13      118.56    164.31 o 
 -14   0  38     5453.87     5031.06    332.16 o 
 -12   0  38      277.66      315.73    178.58 o 
 -10   0  38      822.80      822.77    177.05 o 
  -8   0  38     1016.59     1295.35    200.74 o 
  -6   0  38     2132.87     2292.67    235.83 o 
  -4   0  38       14.22       -0.98    136.95 o 
  -2   0  38     4932.37     5568.88    310.33 o 
   0   0  38      775.45      943.80    189.00 o 
   2   0  38      717.82      561.37    234.23 o 
   4   0  38     6653.01     6542.15    331.10 o 
   6   0  38    10537.80    10008.04    502.60 o 
   8   0  38      850.24     1146.25    188.59 o 
  10   0  38        1.00      333.05    171.55 o 
  12   0  38        1.97      312.53    149.97 o 
  14   0  38     3539.02     3469.58    388.13 o 
  16   0  38     8730.24     8701.35    593.30 o 
  18   0  38     8049.98     8228.89   1174.59 o 
  20   0  38      406.67      762.22    397.09 o 
 -29   1  38        2.26      279.24    286.90 o 
 -27   1  38     1092.64     1386.20    262.05 o 
 -25   1  38     1867.39     2887.15    347.59 o 
 -23   1  38      213.55      746.72    150.44 o 
 -21   1  38     2354.77     2036.37    185.91 o 
 -19   1  38      798.91      768.25    152.69 o 
 -17   1  38     2633.25     2938.55    205.89 o 
 -15   1  38       15.75      180.30    121.35 o 
 -13   1  38       72.91      234.78    137.35 o 
 -11   1  38     7936.23     8663.17    301.66 o 
  -9   1  38      916.62      826.09    153.47 o 
  -7   1  38     7930.25     7955.62    289.19 o 
  -5   1  38     5723.65     5961.70    274.13 o 
  -3   1  38     2751.25     3195.64    217.27 o 
  -1   1  38        2.29       95.93    113.24 o 
   1   1  38      553.73      552.21    128.46 o 
   3   1  38      210.76      395.89    126.97 o 
   5   1  38       88.24      147.14    111.44 o 
   7   1  38     3633.34     3830.14    223.25 o 
   9   1  38       70.85      159.64    159.19 o 
  11   1  38      630.68      599.02    138.74 o 
  13   1  38       54.48      144.74    140.68 o 
  15   1  38     6309.59     6534.50    333.68 o 
  17   1  38      148.99      538.19    131.33 o 
  19   1  38     3044.24     3659.08    294.16 o 
 -28   2  38      283.08      226.25    228.88 o 
 -26   2  38     1024.49     1224.57    296.35 o 
 -24   2  38       28.98      123.41    212.50 o 
 -22   2  38     4314.49     4420.90    326.46 o 
 -20   2  38     1673.13     1715.33    242.84 o 
 -18   2  38     4246.42     4237.33    314.28 o 
 -16   2  38     5213.08     5139.49    357.73 o 
 -14   2  38     1265.11     1415.78    238.26 o 
 -12   2  38     9743.64     9398.40    423.20 o 
 -10   2  38     5144.16     5278.96    353.77 o 
  -8   2  38     1500.10     1259.42    224.90 o 
  -6   2  38        7.66      299.58    164.74 o 
  -4   2  38      201.56      400.32    178.76 o 
  -2   2  38     3637.19     3412.69    287.91 o 
   0   2  38     1113.29      835.78    223.40 o 
   2   2  38     4988.44     5753.47    349.61 o 
   4   2  38     1276.86     1242.11    217.77 o 
   6   2  38     6058.83     6285.83    361.23 o 
   8   2  38     5536.94     5924.30    320.52 o 
  10   2  38      105.14      390.35    149.40 o 
  12   2  38       14.20      155.35    127.87 o 
  14   2  38     3536.22     3820.33    321.78 o 
  16   2  38     1377.46     2095.20    310.33 o 
  18   2  38      346.44     1277.29    290.77 o 
 -25   3  38      187.13       67.59    331.42 o 
 -23   3  38     3180.77     3714.77    495.62 o 
 -21   3  38        3.37      602.05    175.31 o 
 -19   3  38       84.22      376.33    163.11 o 
 -17   3  38     1227.17     1378.43    204.65 o 
 -15   3  38     4061.50     4172.16    300.29 o 
 -13   3  38      169.72      144.36    147.97 o 
 -11   3  38      127.17      106.94    152.56 o 
  -9   3  38     2950.76     2523.20    256.01 o 
  -7   3  38     5933.09     5707.73    330.12 o 
  -5   3  38      222.03      357.44    168.86 o 
  -3   3  38     1703.74     1565.63    223.41 o 
  -1   3  38     4177.38     4021.40    300.14 o 
   1   3  38     7577.36     7727.77    314.57 o 
   3   3  38      709.81      428.68    155.19 o 
   5   3  38      917.08     1029.41    162.66 o 
   7   3  38       48.23      252.36    144.90 o 
   9   3  38      715.51      713.00    271.93 o 
  11   3  38      691.68      707.35    348.70 o 
  13   3  38     2417.19     2613.28    511.19 o 
  15   3  38       24.54     -149.95    308.07 o 
 -20   4  38       18.63     -278.62    509.81 o 
 -18   4  38      161.96      477.70    487.89 o 
 -16   4  38     3132.98     3584.29    610.68 o 
 -14   4  38       29.90      220.18    271.92 o 
 -12   4  38        1.12      156.64    241.58 o 
 -10   4  38     2418.68     2763.21    473.21 o 
  -8   4  38     5686.15     6907.12   1515.75 o 
  -6   4  38       58.84      260.10    357.99 o 
  -4   4  38     1655.17      871.60    336.32 o 
  -2   4  38     3218.68     4138.16    544.26 o 
   0   4  38      507.05      288.52    237.84 o 
   2   4  38      203.61      374.51    241.52 o 
   4   4  38      935.38      774.88    275.72 o 
   6   4  38     1744.02     1539.39    312.74 o 
   8   4  38      717.93     1125.71    401.87 o 
  10   4  38        8.00      448.73    392.87 o 
 -11   5  38      898.53      899.72    392.87 o 
  -9   5  38        5.06       61.10    331.32 o 
  -7   5  38      487.57      688.95    366.41 o 
  -5   5  38       39.86      254.08    302.14 o 
  -3   5  38      189.61      -44.13    315.11 o 
  -1   5  38      237.79      396.30    315.04 o 
 -29   1  39       55.47       74.75    229.58 o 
 -27   1  39     1002.26     1485.50    238.62 o 
 -25   1  39     4473.18     5095.96    269.78 o 
 -23   1  39       42.31      443.22    141.93 o 
 -21   1  39      145.44      264.30    133.44 o 
 -19   1  39     1425.46     1509.17    167.83 o 
 -17   1  39     1359.68     1173.01    160.54 o 
 -15   1  39     3752.56     4349.51    347.16 o 
 -13   1  39     3126.64     3322.26    225.00 o 
 -11   1  39        1.45       95.24    124.90 o 
  -9   1  39       80.57       81.96    155.05 o 
  -7   1  39       59.24      152.15    125.47 o 
  -5   1  39     1452.99     1643.84    178.28 o 
  -3   1  39     6085.82     6397.59    296.01 o 
  -1   1  39     3176.47     3412.55    227.05 o 
   1   1  39     1755.66     2208.37    186.95 o 
   3   1  39      471.65      326.09    121.43 o 
   5   1  39      404.69      753.75    140.70 o 
   7   1  39     3482.02     3810.16    220.56 o 
   9   1  39     1287.52     1259.30    162.33 o 
  11   1  39       46.96      225.21    123.43 o 
  13   1  39     1464.65     1291.68    236.17 o 
  15   1  39      529.61      737.80    146.38 o 
  17   1  39       90.86      198.68    122.42 o 
 -28   2  39      599.60      459.08    244.72 o 
 -26   2  39     2480.26     2899.73    388.31 o 
 -24   2  39      389.72      130.99    205.79 o 
 -22   2  39       25.69      -12.14    169.58 o 
 -20   2  39      624.19      485.87    219.28 o 
 -18   2  39     4735.09     5192.29    339.84 o 
 -16   2  39      551.06      767.73    207.24 o 
 -14   2  39      452.79      582.14    209.61 o 
 -12   2  39     1123.96      925.70    214.39 o 
 -10   2  39        0.59      188.32    201.26 o 
  -8   2  39     2517.22     1942.09    263.67 o 
  -6   2  39      569.27      647.79    218.00 o 
  -4   2  39     1038.87     1089.66    270.25 o 
  -2   2  39      199.64     -125.05    144.42 o 
   0   2  39     1930.30     2067.49    251.66 o 
   2   2  39        4.28       62.19    167.33 o 
   4   2  39      318.40      810.87    203.63 o 
   6   2  39       68.94      401.15    187.57 o 
   8   2  39       18.75       71.28    144.87 o 
  10   2  39     2343.56     2293.55    227.00 o 
  12   2  39        6.22      192.60    182.04 o 
  14   2  39      710.83     1363.94    230.48 o 
  16   2  39     1013.07     1306.05    356.83 o 
 -25   3  39     1787.07     2182.48    445.25 o 
 -23   3  39     5867.36     6109.81   1185.26 o 
 -21   3  39       61.63      252.56    284.86 o 
 -19   3  39       88.15      638.68    176.37 o 
 -17   3  39       87.86      157.98    209.81 o 
 -15   3  39     4778.85     5049.94    327.51 o 
 -13   3  39     1196.30     1161.41    225.84 o 
 -11   3  39     2129.98     2521.15    289.95 o 
  -9   3  39       97.44      139.43    160.84 o 
  -7   3  39     1772.84     1484.94    220.95 o 
  -5   3  39     2794.45     2893.13    275.12 o 
  -3   3  39    13036.52    11700.28    391.21 o 
  -1   3  39     1773.67     1741.28    223.47 o 
   1   3  39     1937.84     2225.07    233.55 o 
   3   3  39        8.06     -111.96    131.04 o 
   5   3  39     3908.47     3887.82    282.13 o 
   7   3  39      722.41      837.22    223.46 o 
   9   3  39    11936.69    12520.94    895.45 o 
  11   3  39      395.99      791.25    313.06 o 
  13   3  39     1155.92     1444.19    369.17 o 
 -20   4  39       43.30      389.79    520.34 o 
 -18   4  39     1168.96     1519.19    591.34 o 
 -16   4  39      131.39      473.22    654.44 o 
 -14   4  39     1351.79     1756.36    429.43 o 
 -12   4  39      773.10     1223.28    400.92 o 
 -10   4  39      228.20      788.43    358.39 o 
  -8   4  39      707.45      849.75    336.96 o 
  -6   4  39      624.31      656.87    308.89 o 
  -4   4  39      539.15     1088.88    374.37 o 
  -2   4  39      756.96      425.50    314.40 o 
   0   4  39       23.49      174.95    257.76 o 
   2   4  39        5.65      170.52    244.52 o 
   4   4  39     1702.66     1493.49    328.58 o 
   6   4  39     2156.53     1616.27    465.04 o 
   8   4  39     2008.75     2472.27    587.42 o 
 -28   0  40       20.65      381.63    256.79 o 
 -26   0  40        3.27       65.69    240.85 o 
 -24   0  40      445.97      979.13    300.36 o 
 -22   0  40     1881.52     2822.20    803.52 o 
 -20   0  40     3464.93     3778.93    439.49 o 
 -18   0  40     3135.79     3418.87    368.22 o 
 -16   0  40      354.75      709.32    272.68 o 
 -14   0  40        0.04        2.68    392.79 o 
 -12   0  40     4246.64     3984.37    306.13 o 
 -10   0  40       87.48      436.24    176.94 o 
  -8   0  40     1623.91     1850.40    223.20 o 
  -6   0  40        2.03      189.08    134.81 o 
  -4   0  40      170.80      130.91    142.45 o 
  -2   0  40       56.11      329.19    152.82 o 
   0   0  40      843.24      579.75    168.96 o 
   2   0  40     8020.83     7985.26    356.57 o 
   4   0  40      157.47      371.23    147.65 o 
   6   0  40    12338.10    12405.05    431.82 o 
   8   0  40     1751.29     1807.62    220.62 o 
  10   0  40     6119.04     6817.21    482.04 o 
  12   0  40       35.32      308.61    221.45 o 
  14   0  40      854.02     1141.14    282.16 o
[truncated: 22,202 more chars]
